# Supplementary material for: 4-Benz­yloxy-3-methoxy­benzonitrile
Source: Acta Crystallogr Sect E Struct Rep Online. 2009 Feb 21;65(Pt 3):o572. doi: 10.1107/S1600536809005613 (PMC2968475; doi:10.1107/S1600536809005613)
Supplement: Supplementary file 2 [file e-65-0o572-Isup2.hkl]

# 
# h,k,l, Fc-squared, Fo-squared, sigma(Fo-squared) and status flag 
# 
data_I
_shelx_title ' wy1872wc in P2(1)/c' 
_shelx_refln_list_code          4 
_shelx_F_calc_maximum      155.10 
_exptl_crystal_F_000       504.00 
_reflns_d_resolution_high  0.7496 
 
loop_ 
 _symmetry_equiv_pos_as_xyz 
 'x, y, z' 
 '-x, y+1/2, -z+1/2' 
 '-x, -y, -z' 
 'x, -y-1/2, z-1/2' 
 
_cell_length_a    14.9434 
_cell_length_b     9.5469 
_cell_length_c     8.8522 
_cell_angle_alpha  90.000 
_cell_angle_beta  102.663 
_cell_angle_gamma  90.000 
 
_shelx_F_squared_multiplier     1.000 
 
loop_ 
 _refln_index_h 
 _refln_index_k 
 _refln_index_l 
 _refln_F_squared_calc 
 _refln_F_squared_meas 
 _refln_F_squared_sigma 
 _refln_observed_status 
   2   0   0      100.82       98.85      2.45 o 
   3   0   0       24.38       22.88      1.23 o 
   4   0   0     4179.62     4093.69     65.82 o 
   5   0   0     2217.53     2346.91     37.72 o 
   6   0   0     1682.19     1800.40     29.05 o 
   7   0   0       77.99       65.84      1.29 o 
   8   0   0      500.69      523.16      8.67 o 
   9   0   0      307.67      343.33      5.81 o 
  10   0   0      251.48      250.85      4.42 o 
  11   0   0      485.67      456.00      7.72 o 
  12   0   0        3.45        4.17      0.98 o 
  13   0   0     3773.76     3888.84     88.30 o 
  14   0   0      139.11      135.89      4.17 o 
  15   0   0       23.62       24.04      1.72 o 
  16   0   0        6.39        5.64      0.98 o 
  17   0   0       54.94       60.10      2.70 o 
  18   0   0        3.41        2.94      1.23 o 
  19   0   0        9.08        9.32      1.47 o 
   1   1   0      650.73      609.70      8.07 o 
   2   1   0        7.48       10.72      0.28 o 
   3   1   0     1430.71     1480.91     19.45 o 
   4   1   0       24.56       19.47      0.39 o 
   5   1   0      107.68      113.56      1.44 o 
   6   1   0      123.46      131.57      1.68 o 
   7   1   0      238.58      269.56      3.25 o 
   8   1   0        0.56        0.74      0.21 o 
   9   1   0        1.64        1.70      0.25 o 
  10   1   0      155.46      147.88      2.36 o 
  11   1   0       16.38       13.16      0.60 o 
  12   1   0       55.93       55.55      1.22 o 
  13   1   0      244.71      241.42      6.50 o 
  14   1   0        4.31        4.30      0.74 o 
  15   1   0       41.73       44.03      1.56 o 
  16   1   0       26.15       26.38      1.29 o 
  17   1   0       28.90       28.10      1.39 o 
  18   1   0       14.55       14.89      1.12 o 
  19   1   0        2.64        1.35      0.87 o 
   1   2   0      144.38      147.96      2.51 o 
   2   2   0      598.83      534.76      6.19 o 
   3   2   0      395.70      378.88      5.10 o 
   4   2   0      159.54      160.67      2.49 o 
   5   2   0       21.22       22.28      0.79 o 
   6   2   0      124.85      145.29      1.81 o 
   7   2   0      421.58      430.89      5.12 o 
   8   2   0       37.20       38.94      0.81 o 
   9   2   0        5.91       12.81      0.50 o 
  10   2   0      145.78      157.10      2.50 o 
  11   2   0        0.40        0.49      0.36 o 
  12   2   0       31.63       28.03      0.89 o 
  13   2   0      397.71      397.96      5.76 o 
  14   2   0       37.22       34.26      1.29 o 
  15   2   0       14.42       13.25      1.04 o 
  16   2   0        0.00       -0.11      0.59 o 
  17   2   0        1.07        1.59      0.69 o 
  18   2   0       31.30       32.89      1.56 o 
  19   2   0       13.62       10.55      1.47 o 
   1   3   0      444.35      450.60      7.46 o 
   2   3   0      986.85      999.46     13.26 o 
   3   3   0     1611.62     1546.54     17.66 o 
   4   3   0      115.26      111.00      1.63 o 
   5   3   0      139.66      139.58      2.40 o 
   6   3   0      749.14      842.69      9.72 o 
   7   3   0      101.02      127.80      2.26 o 
   8   3   0       54.86       44.26      0.94 o 
   9   3   0       30.17       31.76      0.79 o 
  10   3   0        4.26        6.57      0.56 o 
  11   3   0      227.52      232.18      3.49 o 
  12   3   0       34.75       35.46      1.13 o 
  13   3   0       67.66       66.79      1.42 o 
  14   3   0       60.46       58.95      1.36 o 
  15   3   0       19.28       20.68      1.12 o 
  16   3   0        3.96        5.55      0.77 o 
  17   3   0       18.12       19.84      1.35 o 
  18   3   0        3.25        2.94      0.87 o 
   0   4   0       95.27      113.08      2.94 o 
   1   4   0        2.26        2.94      0.25 o 
   2   4   0       29.27       25.19      1.10 o 
   3   4   0      218.75      223.42      3.12 o 
   4   4   0      327.34      344.00      4.14 o 
   5   4   0      138.76      157.67      2.05 o 
   6   4   0       13.20       16.93      0.71 o 
   7   4   0       19.95       24.06      0.71 o 
   8   4   0      120.65      127.47      2.07 o 
   9   4   0       76.01       83.06      1.51 o 
  10   4   0      213.90      228.47      3.49 o 
  11   4   0       30.55       29.78      0.89 o 
  12   4   0        9.17        7.71      0.57 o 
  13   4   0        0.00       -0.07      0.56 o 
  14   4   0        0.71        0.78      0.46 o 
  15   4   0        3.29        3.45      0.57 o 
  16   4   0       10.56       13.26      1.04 o 
  17   4   0        8.33        9.13      1.10 o 
  18   4   0        0.12       -0.05      0.77 o 
   1   5   0      131.27      141.42      2.60 o 
   2   5   0      507.01      504.32     11.77 o 
   3   5   0     1352.99     1377.65     18.32 o 
   4   5   0       20.58       23.95      0.60 o 
   5   5   0        0.28       -0.15      0.19 o 
   6   5   0       46.72       58.25      1.13 o 
   7   5   0        5.98        5.54      0.79 o 
   8   5   0       19.97       17.01      0.71 o 
   9   5   0        6.39        5.93      0.42 o 
  10   5   0       99.49      103.03      1.84 o 
  11   5   0      131.98      132.26      4.00 o 
  12   5   0       94.06       86.82      1.74 o 
  13   5   0        8.63        8.74      0.60 o 
  14   5   0       15.15       15.50      1.05 o 
  15   5   0        3.14        2.21      0.57 o 
  16   5   0       18.07       22.01      1.29 o 
  17   5   0        1.50        1.23      0.69 o 
   0   6   0       30.86       31.64      1.23 o 
   1   6   0      168.94      166.95      3.03 o 
   2   6   0      194.85      209.51      4.17 o 
   3   6   0      113.13      126.00      1.98 o 
   4   6   0      239.32      267.37      3.87 o 
   5   6   0        0.59        0.37      0.35 o 
   6   6   0       11.87       15.83      0.69 o 
   7   6   0       48.57       48.70      1.13 o 
   8   6   0        4.35        7.17      0.50 o 
   9   6   0      113.68       99.32      1.84 o 
  10   6   0        0.29        0.16      0.42 o 
  11   6   0       48.17       40.91      1.13 o 
  12   6   0       14.40       11.86      0.71 o 
  13   6   0        8.96        8.91      0.71 o 
  14   6   0       17.25       16.69      1.04 o 
  15   6   0       13.41       11.64      0.79 o 
  16   6   0       19.54       21.67      1.08 o 
  17   6   0       32.99       35.69      1.56 o 
   1   7   0      141.12      137.49      2.68 o 
   2   7   0      108.75      120.69      2.43 o 
   3   7   0       90.79       76.82      2.90 o 
   4   7   0       76.94       76.87      2.21 o 
   5   7   0      297.42      305.31      5.55 o 
   6   7   0       59.25       59.36      2.21 o 
   7   7   0       20.40       16.68      1.23 o 
   8   7   0       62.90       50.78      2.21 o 
   9   7   0      122.23      107.30      3.43 o 
  10   7   0        9.52        8.61      0.77 o 
  11   7   0       89.12       84.13      2.82 o 
  12   7   0        0.19        0.81      0.59 o 
  13   7   0        2.01        1.23      0.57 o 
  14   7   0       27.36       25.85      1.08 o 
  15   7   0        0.11       -0.49      0.57 o 
  16   7   0       14.24       17.30      1.21 o 
   0   8   0      166.99      154.29      4.17 o 
   1   8   0      314.93      323.84      5.72 o 
   2   8   0        1.19        2.10      0.52 o 
   3   8   0        4.85        5.09      0.59 o 
   4   8   0       26.89       28.34      1.04 o 
   5   8   0        1.52        1.72      0.52 o 
   6   8   0        9.70       10.18      0.69 o 
   7   8   0        2.30        3.25      0.61 o 
   8   8   0       36.46       30.00      1.47 o 
   9   8   0       15.17       12.26      0.87 o 
  10   8   0        1.60        0.14      0.59 o 
  11   8   0        0.09        0.67      0.59 o 
  12   8   0       23.40       27.81      3.56 o 
  13   8   0       22.02       25.05      1.08 o 
  14   8   0       25.97       26.51      1.13 o 
  15   8   0        0.13        0.00      0.74 o 
   1   9   0       36.47       34.52      1.35 o 
   2   9   0      112.75      109.89      3.43 o 
   3   9   0        3.31        2.08      0.52 o 
   4   9   0      107.28      107.09      2.43 o 
   5   9   0       15.49       15.11      0.94 o 
   6   9   0       10.59       12.77      1.10 o 
   7   9   0        3.67        4.30      0.69 o 
   8   9   0        1.57        1.59      1.10 o 
   9   9   0       26.00       25.51      1.21 o 
  10   9   0        5.47        4.42      0.77 o 
  11   9   0       29.70       32.14      1.39 o 
  12   9   0        0.21        0.00      0.98 o 
  13   9   0        1.78        0.98      0.77 o 
   0  10   0      165.08      169.01      4.91 o 
   1  10   0       48.94       53.96      2.21 o 
   2  10   0       19.10       16.20      1.04 o 
   3  10   0        3.18        3.81      0.69 o 
   4  10   0        0.12        0.25      0.59 o 
   5  10   0        6.41        5.12      0.98 o 
   6  10   0       11.67       12.26      0.94 o 
   7  10   0       25.97       25.26      2.45 o 
   8  10   0        1.01        0.00      0.69 o 
   9  10   0        0.78        0.49      0.74 o 
  10  10   0        6.19        5.28      0.87 o 
  11  10   0        4.02        3.69      1.10 o 
   1  11   0      219.09      238.42      6.62 o 
   2  11   0       48.75       49.19      1.64 o 
   3  11   0       13.57       12.51      1.04 o 
   4  11   0        3.35        2.21      0.77 o 
   5  11   0       90.70      106.19      3.31 o 
   6  11   0       22.43       23.16      1.29 o 
   7  11   0        0.17       -0.69      0.69 o 
   8  11   0       21.53       23.14      1.29 o 
   9  11   0        3.15        4.86      0.87 o 
   1  12   0       11.03       12.51      1.47 o 
   2  12   0        3.13        3.43      1.23 o 
   3  12   0        1.16        0.00      0.69 o 
   4  12   0        0.03       -0.46      0.77 o 
   5  12   0        5.26        6.70      0.98 o 
   6  12   0       22.53       24.20      1.47 o 
 -19   1   1       30.63       30.79      1.56 o 
 -18   1   1       14.36       13.49      1.04 o 
 -17   1   1       20.73       20.37      1.21 o 
 -16   1   1       24.90       24.04      1.21 o 
 -15   1   1       78.63       77.14      2.08 o 
 -14   1   1      618.74      593.72     10.23 o 
 -13   1   1      133.14      139.38      2.36 o 
 -12   1   1      118.79      111.65      1.93 o 
 -11   1   1      895.22      876.70     11.90 o 
 -10   1   1      691.21      677.94      7.97 o 
  -9   1   1       30.62       42.63      0.74 o 
  -8   1   1      288.15      310.06      3.77 o 
  -7   1   1       55.27       56.55      0.86 o 
  -6   1   1       99.68       94.70      1.23 o 
  -5   1   1      681.88      702.44      8.09 o 
  -4   1   1      220.64      231.01      3.16 o 
  -3   1   1     2780.37     2812.16     36.96 o 
  -2   1   1      714.11      670.55      8.92 o 
  -1   1   1      455.25      409.05      6.34 o 
   0   1   1     3745.91     3599.15     82.42 o 
   1   1   1      210.50      192.66      2.64 o 
   2   1   1    10895.95    10865.24    123.58 o 
   3   1   1      251.58      268.00      4.51 o 
   4   1   1     3417.10     3512.27     46.07 o 
   5   1   1      269.54      275.16      3.35 o 
   6   1   1      236.10      257.67      4.71 o 
   7   1   1        2.10        4.53      0.22 o 
   8   1   1       34.76       46.79      0.74 o 
   9   1   1      464.13      458.82      6.32 o 
  10   1   1       44.69       45.99      0.94 o 
  11   1   1       46.53       46.35      1.21 o 
  12   1   1        2.86        3.56      0.69 o 
  13   1   1      173.87      169.44      7.24 o 
  14   1   1      138.79      146.96      3.12 o 
  15   1   1      505.08      496.72      8.85 o 
  16   1   1       84.66       84.29      2.25 o 
  17   1   1       27.48       29.32      1.39 o 
  18   1   1        8.53       11.93      1.04 o 
 -19   2   1        0.12       -0.69      0.69 o 
 -18   2   1        0.01        0.98      0.69 o 
 -17   2   1        4.49        4.17      0.69 o 
 -16   2   1       35.23       37.66      1.39 o 
 -15   2   1       14.31       17.17      1.04 o 
 -14   2   1        5.49        4.95      0.74 o 
 -13   2   1      205.33      209.65      3.26 o 
 -12   2   1     1140.19     1175.15     15.77 o 
 -11   2   1      226.06      219.59      3.30 o 
 -10   2   1       65.47       69.52      1.27 o 
  -9   2   1       11.15       12.49      0.50 o 
  -8   2   1     1750.83     1998.08     22.81 o 
  -7   2   1       49.45       55.62      0.82 o 
  -6   2   1       28.59       21.03      0.45 o 
  -5   2   1        4.75        6.63      0.28 o 
  -4   2   1     1445.23     1443.45     19.07 o 
  -3   2   1       23.71       14.84      0.29 o 
  -2   2   1      992.61      943.27     15.44 o 
  -1   2   1      175.21      190.47      3.30 o 
   0   2   1     3284.96     3006.30     99.96 o 
   1   2   1    24056.24    23898.42    367.85 o 
   2   2   1     5590.53     5630.85     73.59 o 
   3   2   1      601.18      589.61      8.23 o 
   4   2   1        3.56        1.89      0.14 o 
   5   2   1     2574.51     2724.06     31.06 o 
   6   2   1       38.70       53.10      0.82 o 
   7   2   1      217.45      203.12      2.97 o 
   8   2   1      322.29      378.65      5.24 o 
   9   2   1       41.17       39.41      0.94 o 
  10   2   1       35.92       33.46      0.85 o 
  11   2   1      304.68      300.78      5.19 o 
  12   2   1       39.10       36.73      0.97 o 
  13   2   1       26.19       29.07      1.21 o 
  14   2   1      164.23      168.19      3.47 o 
  15   2   1      257.35      259.15      5.03 o 
  16   2   1        5.15        5.79      0.87 o 
  17   2   1        8.57        8.12      1.10 o 
  18   2   1       19.70       25.38      1.72 o 
 -19   3   1        1.31        0.00      0.98 o 
 -18   3   1        4.16        3.71      0.87 o 
 -17   3   1        1.32        2.87      1.23 o 
 -16   3   1        0.67        0.61      0.69 o 
 -15   3   1        0.26        0.41      0.42 o 
 -14   3   1        5.26        4.04      0.55 o 
 -13   3   1        7.26        6.88      0.57 o 
 -12   3   1       54.89       55.07      1.22 o 
 -11   3   1      203.59      213.00      3.26 o 
 -10   3   1        6.24        6.87      0.52 o 
  -9   3   1      272.58      290.91      4.39 o 
  -8   3   1      163.01      174.25      2.26 o 
  -7   3   1        4.59        4.95      0.28 o 
  -6   3   1      106.43      126.09      1.77 o 
  -5   3   1       66.44       72.85      1.07 o 
  -4   3   1       86.10       83.52      0.99 o 
  -3   3   1       25.28       22.56      0.53 o 
  -2   3   1      555.27      547.74      9.02 o 
  -1   3   1      115.29      124.27      2.25 o 
   0   3   1     4705.60     4712.28    107.44 o 
   1   3   1       43.75       32.26      0.69 o 
   2   3   1     2580.61     2590.38     29.46 o 
   3   3   1        2.91        3.87      0.27 o 
   4   3   1     1142.24     1179.97     15.62 o 
   5   3   1     1034.63     1089.75     17.69 o 
   6   3   1       83.23       98.49      1.60 o 
   7   3   1      215.04      230.99      3.40 o 
   8   3   1       96.78       98.01      1.65 o 
   9   3   1        8.59        3.91      0.36 o 
  10   3   1       29.28       28.74      0.85 o 
  11   3   1        9.56        9.25      0.57 o 
  12   3   1        1.55        2.54      1.10 o 
  13   3   1      198.40      185.78      6.86 o 
  14   3   1        4.19        5.36      1.72 o 
  15   3   1      102.25       99.73      2.43 o 
  16   3   1        5.72        4.79      0.87 o 
  17   3   1       15.42       17.47      1.21 o 
  18   3   1       57.61       60.54      3.43 o 
 -18   4   1        3.08        4.30      0.87 o 
 -17   4   1      129.19      138.89      3.30 o 
 -16   4   1       71.03       73.18      1.83 o 
 -15   4   1       46.79       51.87      1.36 o 
 -14   4   1       32.61       33.15      1.03 o 
 -13   4   1       51.21       52.85      1.27 o 
 -12   4   1       30.73       27.32      0.85 o 
 -11   4   1       13.51       14.44      0.71 o 
 -10   4   1        1.57        0.98      0.31 o 
  -9   4   1        0.06       -0.25      0.35 o 
  -8   4   1      136.94      154.93      2.41 o 
  -7   4   1      186.50      183.22      2.33 o 
  -6   4   1     1111.00     1168.30     13.43 o 
  -5   4   1       56.46       71.44      0.94 o 
  -4   4   1      272.12      289.30      4.06 o 
  -3   4   1      922.11     1016.50     16.65 o 
  -2   4   1        0.89        1.64      0.61 o 
  -1   4   1      288.89      318.44      5.38 o 
   0   4   1      149.10      141.04      3.68 o 
   1   4   1      632.19      613.62     10.06 o 
   2   4   1      315.44      354.31      4.86 o 
   3   4   1        8.64        8.66      0.39 o 
   4   4   1      221.05      225.11      2.79 o 
   5   4   1      163.64      174.75      2.64 o 
   6   4   1      146.38      128.75      1.98 o 
   7   4   1       36.16       49.08      1.21 o 
   8   4   1       97.23      101.61      2.16 o 
   9   4   1      124.02      121.55      2.60 o 
  10   4   1      193.66      168.27      3.30 o 
  11   4   1       18.87       21.35      1.04 o 
  12   4   1        0.77        0.08      0.42 o 
  13   4   1       68.65       65.18      1.51 o 
  14   4   1        3.16        2.81      0.57 o 
  15   4   1       11.99       10.10      1.10 o 
  16   4   1        6.01        7.73      0.87 o 
  17   4   1       21.94       24.24      1.47 o 
 -18   5   1       39.19       46.61      2.70 o 
 -17   5   1        1.42        1.98      0.65 o 
 -16   5   1        0.69        1.55      0.57 o 
 -15   5   1       22.94       23.26      0.97 o 
 -14   5   1        3.40        3.11      0.57 o 
 -13   5   1       26.03       24.05      0.94 o 
 -12   5   1       14.50       12.60      0.71 o 
 -11   5   1        3.20        3.32      0.42 o 
 -10   5   1        6.07        6.34      0.50 o 
  -9   5   1       52.07       52.51      1.13 o 
  -8   5   1      171.92      186.87      2.83 o 
  -7   5   1       10.12       11.86      0.57 o 
  -6   5   1       50.09       47.24      0.82 o 
  -5   5   1      323.58      361.68      5.05 o 
  -4   5   1       36.17       37.01      0.79 o 
  -3   5   1       25.08       25.51      0.69 o 
  -2   5   1      715.22      752.93     12.49 o 
  -1   5   1       54.27       62.30      1.39 o 
   0   5   1      114.56      130.74      3.43 o 
   1   5   1      357.10      354.69      8.59 o 
   2   5   1        2.62        3.45      0.28 o 
   3   5   1       67.39       71.20      1.22 o 
   4   5   1      231.68      230.16      3.60 o 
   5   5   1      240.91      265.73      5.30 o 
   6   5   1       30.07       29.39      0.85 o 
   7   5   1        1.58        1.77      0.31 o 
   8   5   1       15.10       14.11      0.61 o 
   9   5   1       53.09       60.76      2.53 o 
  10   5   1        0.90        0.25      0.42 o 
  11   5   1       86.71       75.55      1.56 o 
  12   5   1       25.77       29.94      0.99 o 
  13   5   1       23.20       21.21      0.89 o 
  14   5   1        4.57        4.66      1.27 o 
  15   5   1        0.15        1.14      0.66 o 
  16   5   1        2.11        3.07      0.87 o 
  17   5   1        0.05        0.44      0.77 o 
 -17   6   1       28.28       29.23      1.22 o 
 -16   6   1       50.73       51.93      1.78 o 
 -15   6   1        4.70        5.06      1.02 o 
 -14   6   1        2.19        3.24      0.57 o 
 -13   6   1        2.93        2.13      0.57 o 
 -12   6   1        6.48        7.90      0.60 o 
 -11   6   1        0.81        0.25      0.42 o 
 -10   6   1       10.68        8.11      0.57 o 
  -9   6   1       50.92       43.83      1.13 o 
  -8   6   1       31.67       27.67      0.85 o 
  -7   6   1       48.47       50.29      1.39 o 
  -6   6   1        0.36        0.37      0.61 o 
  -5   6   1      195.05      182.40      2.78 o 
  -4   6   1       86.95       96.76      1.65 o 
  -3   6   1      378.81      394.36      8.34 o 
  -2   6   1        0.21        0.25      0.35 o 
  -1   6   1       27.67       24.84      1.23 o 
   0   6   1       45.00       47.59      1.72 o 
   1   6   1      268.29      251.10      6.38 o 
   2   6   1      113.46      104.82      1.65 o 
   3   6   1       65.75       61.63      1.16 o 
   4   6   1       56.36       61.57      1.56 o 
   5   6   1      351.47      359.26      6.24 o 
   6   6   1      296.32      301.86      5.38 o 
   7   6   1       54.81       58.53      1.27 o 
   8   6   1       16.67       11.94      0.60 o 
   9   6   1        1.51        0.33      0.42 o 
  10   6   1      191.65      163.75      3.26 o 
  11   6   1        0.24        0.41      0.42 o 
  12   6   1        0.29        0.65      0.42 o 
  13   6   1       40.53       38.40      1.17 o 
  14   6   1       20.53       23.57      1.03 o 
  15   6   1       16.33       19.27      0.99 o 
  16   6   1        6.65        9.72      0.85 o 
 -16   7   1        4.26        5.49      0.71 o 
 -15   7   1       10.69       10.04      1.04 o 
 -14   7   1       10.14        8.66      0.71 o 
 -13   7   1       35.03       37.60      1.17 o 
 -12   7   1       26.58       24.92      0.99 o 
 -11   7   1       25.32       26.53      0.94 o 
 -10   7   1        0.86        0.16      0.50 o 
  -9   7   1       14.94       13.08      1.59 o 
  -8   7   1        1.64        1.35      0.52 o 
  -7   7   1        2.93        1.96      0.52 o 
  -6   7   1        0.01       -0.12      0.35 o 
  -5   7   1       97.21      107.48      2.34 o 
  -4   7   1        2.49        3.56      0.67 o 
  -3   7   1       70.12       66.13      1.56 o 
  -2   7   1      399.25      420.01      7.20 o 
  -1   7   1       10.68       12.27      0.69 o 
   0   7   1       20.13       23.95      0.87 o 
   1   7   1       70.70       73.86      1.64 o 
   2   7   1        0.51        1.78      0.36 o 
   3   7   1        0.76        0.98      0.52 o 
   4   7   1       33.80       33.79      1.12 o 
   5   7   1       42.38       44.60      1.84 o 
   6   7   1        0.39        0.74      0.52 o 
   7   7   1       27.70       27.62      1.04 o 
   8   7   1       87.63       84.50      2.08 o 
   9   7   1        6.56        5.51      0.57 o 
  10   7   1       29.79       24.28      0.89 o 
  11   7   1       52.69       45.84      1.27 o 
  12   7   1        1.64        1.47      0.57 o 
  13   7   1       30.92       30.88      1.28 o 
  14   7   1       16.31       19.61      0.99 o 
  15   7   1        8.48        9.89      0.85 o 
 -15   8   1        4.21        3.92      1.23 o 
 -14   8   1        3.59        2.72      0.60 o 
 -13   8   1       29.58       26.66      1.43 o 
 -12   8   1        1.35        0.98      0.69 o 
 -11   8   1        3.72        2.60      0.69 o 
 -10   8   1      118.66      111.81      3.07 o 
  -9   8   1       86.76       81.20      2.08 o 
  -8   8   1        0.00       -0.37      0.52 o 
  -7   8   1       80.95       76.87      2.70 o 
  -6   8   1       27.74       27.24      1.04 o 
  -5   8   1       32.84       35.09      1.21 o 
  -4   8   1        3.50        3.68      0.52 o 
  -3   8   1        0.55        0.12      0.35 o 
  -2   8   1        6.56        6.66      0.52 o 
  -1   8   1        7.17        7.27      0.59 o 
   0   8   1      103.52      103.66      2.25 o 
   1   8   1       32.16       33.24      1.04 o 
   2   8   1        3.83        3.83      0.74 o 
   3   8   1      290.08      296.60      5.38 o 
   4   8   1       89.62       87.83      2.08 o 
   5   8   1       18.99       19.88      1.04 o 
   6   8   1      208.32      220.34      7.24 o 
   7   8   1       22.54       22.08      1.04 o 
   8   8   1        0.97        0.98      0.52 o 
   9   8   1        0.30        0.39      0.59 o 
  10   8   1        0.77        0.18      0.59 o 
  11   8   1        0.02       -0.53      0.59 o 
  12   8   1        0.60       -0.49      0.50 o 
  13   8   1        3.74        4.84      0.71 o 
  14   8   1        0.40       -0.74      1.04 o 
 -13   9   1      125.13      136.60      5.40 o 
 -12   9   1       46.47       46.86      1.73 o 
 -11   9   1       12.25       12.51      1.47 o 
 -10   9   1        3.22        2.94      1.23 o 
  -9   9   1       53.33       55.19      2.45 o 
  -8   9   1        0.49       -0.25      0.98 o 
  -7   9   1      181.79      183.97      5.40 o 
  -6   9   1        0.07        0.00      0.52 o 
  -5   9   1       54.11       51.96      2.08 o 
  -4   9   1        3.57        3.81      1.10 o 
  -3   9   1       64.52       65.00      2.45 o 
  -2   9   1        7.62        5.89      0.59 o 
  -1   9   1       25.51       22.46      1.04 o 
   0   9   1      196.18      193.87      3.73 o 
   1   9   1       85.85       86.10      2.94 o 
   2   9   1       70.44       74.10      1.91 o 
   3   9   1      126.83      126.60      2.78 o 
   4   9   1       51.68       51.16      1.56 o 
   5   9   1       43.68       46.61      1.56 o 
   6   9   1      269.11      281.12      5.38 o 
   7   9   1        5.29        5.44      0.69 o 
   8   9   1        0.30       -0.11      0.98 o 
   9   9   1        1.01        0.61      0.69 o 
  10   9   1       62.87       68.33      1.99 o 
  11   9   1        0.01       -0.12      0.69 o 
  12   9   1        8.08        8.04      0.98 o 
 -11  10   1        0.10        0.30      0.77 o 
 -10  10   1        1.61        0.98      0.74 o 
  -9  10   1        5.96        8.57      1.96 o 
  -8  10   1        1.82        2.58      0.69 o 
  -7  10   1       71.40       75.22      2.08 o 
  -6  10   1       27.99       29.80      1.72 o 
  -5  10   1       50.80       51.89      1.64 o 
  -4  10   1        8.13        9.94      0.87 o 
  -3  10   1        0.03       -0.37      0.52 o 
  -2  10   1       33.79       35.81      1.72 o 
  -1  10   1       23.59       23.52      1.96 o 
   0  10   1      385.59      385.60      9.81 o 
   1  10   1      177.30      185.93      5.40 o 
   2  10   1       12.62       12.05      0.94 o 
   3  10   1        2.47        1.47      0.69 o 
   4  10   1        0.16       -0.59      0.59 o 
   5  10   1       11.16       11.61      1.84 o 
   6  10   1        6.19        7.64      0.87 o 
   7  10   1       24.17       25.37      1.29 o 
   8  10   1       37.57       36.26      1.47 o 
   9  10   1       14.19       12.80      1.04 o 
  10  10   1       11.00       12.89      1.04 o 
  11  10   1       11.12       10.06      1.47 o 
  -9  11   1        0.76        0.37      0.69 o 
  -8  11   1       14.73       14.40      1.04 o 
  -7  11   1       13.17       14.47      1.12 o 
  -6  11   1        6.04        8.33      1.47 o 
  -5  11   1       47.20       50.30      1.73 o 
  -4  11   1       18.33       17.01      1.12 o 
  -3  11   1        0.27       -0.12      0.69 o 
  -2  11   1        7.53        5.89      0.98 o 
   0  11   1        2.81        1.47      0.98 o 
   1  11   1        4.91        5.26      1.10 o 
   2  11   1        1.36        1.72      0.98 o 
   3  11   1        1.93        1.20      0.77 o 
   4  11   1       15.80       16.40      1.12 o 
   5  11   1        9.23        7.91      0.94 o 
   6  11   1       21.09       22.25      1.29 o 
   7  11   1        0.30       -0.25      0.98 o 
   8  11   1        6.67        7.12      0.87 o 
   9  11   1        1.07        0.98      1.23 o 
  -6  12   1        0.38       -0.74      0.98 o 
  -5  12   1        1.78        1.23      0.77 o 
  -4  12   1        0.62       -0.11      0.77 o 
  -3  12   1        0.87        0.74      1.23 o 
  -2  12   1        0.05        0.00      1.23 o 
   0  12   1       60.97       66.23      2.94 o 
   1  12   1       89.29       95.91      3.68 o 
   2  12   1       11.22       12.65      1.12 o 
   3  12   1        8.56       10.40      1.04 o 
   4  12   1        1.90        0.52      0.77 o 
   5  12   1        9.71        9.81      1.10 o 
 -19   0   2       25.99       32.38      1.96 o 
 -18   0   2        3.24        3.19      1.23 o 
 -17   0   2       13.85       12.51      1.47 o 
 -16   0   2       15.76       15.21      1.23 o 
 -15   0   2       17.11       17.42      1.47 o 
 -14   0   2       44.31       47.59      2.21 o 
 -13   0   2     1041.03     1001.91     16.65 o 
 -12   0   2       14.64       17.38      0.77 o 
 -11   0   2      468.29      467.84      7.98 o 
 -10   0   2       54.96       47.59      1.21 o 
  -9   0   2      109.15      121.30      2.25 o 
  -8   0   2       71.53       52.25      1.21 o 
  -7   0   2     3631.66     4260.22     68.34 o 
  -6   0   2       85.83       84.38      2.21 o 
  -5   0   2      522.52      621.82     10.79 o 
  -4   0   2      152.11      129.53      2.25 o 
  -3   0   2     1929.80     1902.93     25.16 o 
  -2   0   2      756.22      767.56     12.57 o 
  -1   0   2      248.28      261.36      4.34 o 
   0   0   2     6558.93     6296.52    101.98 o 
   1   0   2      202.47      258.69      8.46 o 
   2   0   2     5707.41     5760.53     75.76 o 
   3   0   2     4679.84     4645.88     74.49 o 
   4   0   2       83.83       86.47      1.56 o 
   5   0   2       14.25       14.66      0.42 o 
   6   0   2     2332.13     2536.45     35.88 o 
   7   0   2        0.27        0.37      0.20 o 
   8   0   2       22.89       37.06      1.86 o 
   9   0   2      314.92      325.64      4.66 o 
  10   0   2        3.50        6.38      0.74 o 
  11   0   2       35.17       36.79      1.72 o 
  12   0   2        0.12       -0.74      0.74 o 
  13   0   2       14.36       15.94      1.47 o 
  14   0   2       70.11       67.46      2.70 o 
  15   0   2       26.10       22.08      1.72 o 
  16   0   2      123.60      131.97      4.42 o 
  17   0   2        2.68        2.94      1.23 o 
  18   0   2       12.89       15.70      1.72 o 
 -19   1   2        2.69        4.57      0.87 o 
 -18   1   2       32.65       33.58      1.84 o 
 -17   1   2        0.36       -0.04      0.59 o 
 -16   1   2        6.28        6.46      0.74 o 
 -15   1   2       82.84       81.56      2.08 o 
 -14   1   2        4.74        4.06      0.42 o 
 -13   1   2       47.22       48.16      1.29 o 
 -12   1   2      379.65      377.56      4.63 o 
 -11   1   2      227.45      206.49      2.90 o 
 -10   1   2       38.29       32.73      0.70 o 
  -9   1   2      233.41      238.70      2.94 o 
  -8   1   2      199.51      212.93      2.70 o 
  -7   1   2      348.87      390.69      5.38 o 
  -6   1   2     1392.61     1546.47     33.16 o 
  -5   1   2      501.21      512.00      6.89 o 
  -4   1   2        2.41        3.14      0.14 o 
  -3   1   2      691.35      680.24      7.00 o 
  -2   1   2     1268.56     1206.72     17.31 o 
  -1   1   2       27.33       27.20      0.49 o 
   0   1   2      351.75      343.29      5.13 o 
   1   1   2     9124.79     9041.84     84.11 o 
   2   1   2      127.95      124.75      1.40 o 
   3   1   2        0.73        1.12      0.17 o 
   4   1   2        0.20        0.29      0.12 o 
   5   1   2     1107.58     1136.73     11.67 o 
   6   1   2      433.76      467.28      4.91 o 
   7   1   2      271.45      297.76      3.22 o 
   8   1   2       52.73       49.91      0.85 o 
   9   1   2        5.21        4.88      0.36 o 
  10   1   2       29.60       32.28      0.79 o 
  11   1   2       21.93       19.26      0.87 o 
  12   1   2       27.33       22.12      1.04 o 
  13   1   2        0.79       -0.25      0.52 o 
  14   1   2      156.96      164.10      3.47 o 
  15   1   2        4.60        4.72      1.35 o 
  16   1   2       26.55       27.85      1.39 o 
  17   1   2       12.39       13.42      2.33 o 
 -19   2   2        0.62        0.37      0.69 o 
 -18   2   2       27.38       30.29      1.39 o 
 -17   2   2        5.30        4.23      0.69 o 
 -16   2   2       10.59        9.20      0.87 o 
 -15   2   2      116.02      113.87      2.07 o 
 -14   2   2       12.51       14.69      0.71 o 
 -13   2   2      449.75      451.58      6.37 o 
 -12   2   2      841.35      813.62     11.96 o 
 -11   2   2       32.10       33.53      0.74 o 
 -10   2   2      110.94      115.58      1.65 o 
  -9   2   2      457.09      472.79      5.64 o 
  -8   2   2       34.74       40.57      0.74 o 
  -7   2   2       67.58       79.23      1.27 o 
  -6   2   2      362.54      347.64      3.68 o 
  -5   2   2     1328.70     1392.14     14.26 o 
  -4   2   2      178.38      165.40      1.82 o 
  -3   2   2       65.27       71.94      0.85 o 
  -2   2   2     4123.64     3944.98     52.11 o 
  -1   2   2     2966.24     2786.27     65.39 o 
   0   2   2     5408.75     5207.71     61.46 o 
   1   2   2     6326.03     6162.71    104.56 o 
   2   2   2     1504.20     1460.15     21.97 o 
   3   2   2       95.50       87.29      1.83 o 
   4   2   2      502.69      509.10      9.45 o 
   5   2   2       82.87       83.50      1.16 o 
   6   2   2      181.76      215.54      3.34 o 
   7   2   2       26.21       18.21      0.71 o 
   9   2   2        1.03        1.14      0.28 o 
  10   2   2        3.60        3.97      0.42 o 
  11   2   2      183.37      169.85      2.78 o 
  12   2   2       86.66       82.91      2.08 o 
  13   2   2       67.68       68.07      1.91 o 
  14   2   2       49.69       50.54      1.64 o 
  15   2   2       15.73       15.17      1.10 o 
  16   2   2       12.36       13.04      1.04 o 
  17   2   2       23.20       23.44      1.39 o 
 -19   3   2       22.39       21.99      1.39 o 
 -18   3   2       53.63       60.81      3.68 o 
 -17   3   2        7.96        7.24      0.87 o 
 -16   3   2        5.42        4.96      0.57 o 
 -15   3   2       21.59       22.61      0.97 o 
 -14   3   2       42.39       37.80      1.11 o 
 -13   3   2      142.91      149.02      2.92 o 
 -12   3   2      422.98      417.54      5.95 o 
 -11   3   2      264.03      253.89      3.82 o 
 -10   3   2      181.50      185.68      2.83 o 
  -9   3   2       10.63       15.97      0.49 o 
  -8   3   2      506.75      535.98      6.35 o 
  -7   3   2      369.62      405.28      5.24 o 
  -6   3   2      842.69      833.30     13.49 o 
  -5   3   2      119.05      117.70      1.36 o 
  -4   3   2        2.94        1.64      0.14 o 
  -3   3   2      522.14      522.32      7.08 o 
  -2   3   2      809.08      814.77     10.95 o 
   0   3   2      850.15      828.91     11.00 o 
   1   3   2     1273.30     1219.69     16.14 o 
   2   3   2      227.49      240.78      2.88 o 
   3   3   2      877.42      864.30      9.96 o 
   4   3   2      233.60      213.01      3.12 o 
   5   3   2     1120.54     1179.65     15.62 o 
   6   3   2       16.41       23.20      0.77 o 
   7   3   2      110.80      121.26      1.98 o 
   8   3   2        0.01        0.16      0.28 o 
   9   3   2       19.39       20.37      0.71 o 
  10   3   2       90.86       98.67      1.79 o 
  11   3   2        0.34        0.08      0.62 o 
  12   3   2       28.82       19.46      1.23 o 
  13   3   2       62.18       63.10      1.96 o 
  14   3   2       27.74       27.51      1.29 o 
  15   3   2        6.19        5.06      0.87 o 
  16   3   2       60.85       65.37      2.08 o 
  17   3   2       70.66       71.91      2.25 o 
 -18   4   2        7.68        6.93      1.10 o 
 -17   4   2       10.01        9.13      0.71 o 
 -16   4   2       19.85       20.69      1.48 o 
 -15   4   2       37.92       34.07      1.08 o 
 -14   4   2       25.35       24.50      0.94 o 
 -13   4   2        3.56        3.21      0.46 o 
 -12   4   2      212.70      212.32      3.30 o 
 -11   4   2       17.65       14.68      0.71 o 
 -10   4   2       30.34       33.62      0.85 o 
  -9   4   2      343.76      345.87      5.21 o 
  -8   4   2        5.74        7.96      0.39 o 
  -6   4   2        0.81        0.61      0.13 o 
  -5   4   2      255.32      253.08      4.29 o 
  -4   4   2       21.33       22.99      0.96 o 
  -3   4   2      879.92      949.54     32.62 o 
  -2   4   2     1056.86     1118.77     31.03 o 
  -1   4   2        0.95        2.91      1.35 o 
   0   4   2      313.49      332.56      6.25 o 
   1   4   2      116.45      113.93      1.74 o 
   2   4   2       16.36       17.99      0.50 o 
   3   4   2       72.77       72.06      1.07 o 
   4   4   2      492.92      515.87      7.76 o 
   5   4   2      235.92      236.54      3.40 o 
   6   4   2      149.90      143.84      2.45 o 
   7   4   2        0.81        0.08      0.28 o 
   8   4   2       70.43       68.48      1.36 o 
   9   4   2       13.26       15.34      0.65 o 
  10   4   2      200.83      191.03      3.07 o 
  11   4   2      116.38      105.52      1.93 o 
  12   4   2        9.45       11.88      0.71 o 
  13   4   2      123.82      113.20      2.17 o 
  14   4   2        2.62        2.60      0.69 o 
  15   4   2        0.06       -0.49      0.69 o 
  16   4   2        5.24        5.50      0.94 o 
  17   4   2        8.68        8.86      1.04 o 
 -18   5   2        5.37        6.75      0.79 o 
 -17   5   2       32.38       32.99      1.17 o 
 -16   5   2        0.00       -0.34      0.60 o 
 -15   5   2       39.66       42.13      1.27 o 
 -14   5   2       73.07       69.96      1.56 o 
 -13   5   2      138.40      129.65      2.36 o 
 -12   5   2        4.91        5.09      0.59 o 
 -11   5   2        0.73       -0.33      0.42 o 
 -10   5   2        0.03       -0.43      0.43 o 
  -9   5   2        0.00       -0.28      0.28 o 
  -8   5   2       41.63       36.80      0.85 o 
  -7   5   2       23.42       19.81      0.54 o 
  -6   5   2       69.14       72.10      1.44 o 
  -5   5   2       37.74       32.10      0.67 o 
  -4   5   2      475.70      476.89      6.56 o 
  -3   5   2      195.97      235.62      4.16 o 
  -2   5   2      665.96      664.76     11.10 o 
  -1   5   2     2403.36     2534.10     58.13 o 
   0   5   2      342.24      381.26      6.50 o 
   1   5   2      283.72      312.27      4.34 o 
   2   5   2       98.90       99.74      1.60 o 
   3   5   2      128.86      129.90      2.51 o 
   4   5   2        5.87        6.75      0.52 o 
   5   5   2        0.01        0.08      0.28 o 
   6   5   2       12.99       15.10      0.89 o 
   7   5   2        1.21        1.53      0.31 o 
   8   5   2       66.98       68.53      1.42 o 
   9   5   2       13.25        9.71      0.57 o 
  10   5   2      172.46      152.08      2.55 o 
  11   5   2      130.12      133.83      2.93 o 
  12   5   2      124.70      105.54      2.07 o 
  13   5   2        0.07       -0.25      0.46 o 
  14   5   2       11.96        8.98      0.71 o 
  15   5   2       29.79       35.03      1.59 o 
  16   5   2       16.47       13.78      1.21 o 
 -17   6   2        0.84       -0.02      0.60 o 
 -16   6   2       79.76       86.49      1.93 o 
 -15   6   2       22.74       27.14      1.08 o 
 -14   6   2       24.21       25.28      0.99 o 
 -13   6   2        2.02        3.64      0.82 o 
 -12   6   2      143.20      148.39      2.59 o 
 -11   6   2       37.63       41.78      1.13 o 
 -10   6   2        0.99        0.49      0.42 o 
  -9   6   2        0.17        0.16      0.42 o 
  -8   6   2       23.05       21.22      0.87 o 
  -7   6   2        1.02        0.12      0.37 o 
  -6   6   2        3.68        6.14      0.42 o 
  -5   6   2      135.38      138.93      2.22 o 
  -4   6   2        0.00        0.74      0.74 o 
  -3   6   2      288.54      309.85      9.57 o 
  -2   6   2      187.14      206.50      3.73 o 
  -1   6   2       13.28       11.55      1.23 o 
   0   6   2        8.14        7.58      0.86 o 
   1   6   2      308.08      292.65      6.53 o 
   2   6   2      132.26      128.21      2.07 o 
   3   6   2       13.57       14.78      0.98 o 
   4   6   2        0.87        0.74      0.35 o 
   5   6   2        0.18       -0.35      0.35 o 
   6   6   2       52.42       51.55      1.13 o 
   7   6   2       14.07       12.27      0.64 o 
   8   6   2        2.48        1.64      0.42 o 
   9   6   2        0.14        0.49      0.42 o 
  10   6   2      145.19      136.42      2.41 o 
  11   6   2       31.83       29.36      1.23 o 
  12   6   2        0.19        0.39      0.50 o 
  13   6   2        0.10        0.82      0.57 o 
  14   6   2        0.00       -0.57      0.57 o 
  15   6   2        2.60        4.64      0.75 o 
 -16   7   2       10.05       12.87      0.85 o 
 -15   7   2       34.00       38.37      1.77 o 
 -14   7   2        6.61        6.98      0.95 o 
 -13   7   2        0.23       -0.37      0.50 o 
 -12   7   2        9.11       11.79      0.75 o 
 -11   7   2      231.35      233.50      3.73 o 
 -10   7   2       87.05       87.47      2.16 o 
  -9   7   2        0.11       -0.49      0.52 o 
  -8   7   2      129.58      133.93      2.78 o 
  -7   7   2       87.94       93.97      2.16 o 
  -6   7   2      141.29      139.62      2.86 o 
  -5   7   2        4.09        3.45      0.42 o 
  -4   7   2        9.13       12.17      0.69 o 
  -3   7   2       54.02       55.93      1.39 o 
  -2   7   2       61.79       59.36      1.39 o 
  -1   7   2       30.28       29.43      2.70 o 
   0   7   2        1.00        1.10      0.35 o 
   1   7   2        5.88        3.32      0.52 o 
   2   7   2      291.62      290.42      5.20 o 
   3   7   2      286.53      287.05      5.20 o 
   4   7   2       72.56       71.27      1.73 o 
   5   7   2       96.26       96.56      2.25 o 
   6   7   2       15.86       13.12      1.23 o 
   7   7   2       65.91       66.00      1.73 o 
   8   7   2       13.41       14.02      0.87 o 
   9   7   2        8.83        8.03      0.57 o 
  10   7   2        0.88        0.56      0.46 o 
  11   7   2        2.69        2.89      0.57 o 
  12   7   2        1.50        1.72      0.57 o 
  13   7   2        1.52        1.31      0.57 o 
  14   7   2        0.63        1.23      0.60 o 
  15   7   2       11.86       10.55      1.47 o 
 -15   8   2       19.88       24.11      1.29 o 
 -14   8   2        3.58        3.64      0.77 o 
 -13   8   2       21.51       20.89      1.12 o 
 -12   8   2       48.38       47.74      3.07 o 
 -11   8   2      102.75      113.22      2.78 o 
 -10   8   2        0.38        0.67      0.59 o 
  -9   8   2        0.25       -0.18      0.59 o 
  -8   8   2        1.69        0.37      0.52 o 
  -7   8   2       98.21       86.80      2.82 o 
  -6   8   2        8.18        8.59      0.69 o 
  -5   8   2      105.75      116.48      2.51 o 
  -4   8   2      153.24      154.21      3.10 o 
  -3   8   2        0.23        1.35      0.52 o 
  -2   8   2       90.61       95.35      2.33 o 
  -1   8   2       16.36       14.41      1.59 o 
   0   8   2      115.42      116.53      2.43 o 
   1   8   2      112.91      115.57      2.51 o 
   2   8   2      571.36      563.53     21.59 o 
   3   8   2       88.94       81.66      2.58 o 
   4   8   2       36.04       37.88      1.29 o 
   5   8   2       35.47       36.40      1.72 o 
   6   8   2      281.80      289.99      7.24 o 
   7   8   2        0.37        0.28      0.59 o 
   8   8   2       93.82       90.81      2.25 o 
   9   8   2        3.29        3.46      0.86 o 
  10   8   2        2.98        4.54      0.69 o 
  11   8   2       58.52       56.31      1.73 o 
  12   8   2        1.27        0.08      0.66 o 
  13   8   2        6.90        7.57      0.75 o 
  14   8   2        0.24       -0.25      1.23 o 
 -13   9   2        3.76        5.85      1.35 o 
 -12   9   2        3.43        5.20      0.87 o 
 -11   9   2       72.56       74.13      2.16 o 
 -10   9   2        8.58        6.99      0.87 o 
  -9   9   2       11.46       12.12      0.94 o 
  -8   9   2       10.25        8.64      0.77 o 
  -7   9   2        9.78        8.65      0.77 o 
  -6   9   2        0.10        0.61      0.52 o 
  -5   9   2       21.99       21.76      1.10 o 
  -4   9   2        2.04        1.75      0.61 o 
  -3   9   2        1.99        1.47      0.52 o 
  -2   9   2        3.71        3.26      0.52 o 
  -1   9   2        4.03        2.67      0.98 o 
   0   9   2       58.23       61.32      2.45 o 
   1   9   2        0.72       -0.37      0.52 o 
   2   9   2      175.52      193.20      3.82 o 
   3   9   2       73.16       73.15      1.96 o 
   4   9   2       23.11       22.67      1.12 o 
   5   9   2        0.98        0.39      0.59 o 
   6   9   2       18.47       16.80      1.04 o 
   7   9   2        4.21        5.02      0.74 o 
   8   9   2        0.21        0.61      0.69 o 
   9   9   2        1.77        2.45      0.69 o 
  10   9   2        3.74        4.06      0.98 o 
  11   9   2        0.09       -0.37      0.69 o 
  12   9   2        4.12        4.47      0.94 o 
 -11  10   2       40.38       44.71      1.73 o 
 -10  10   2        0.38        0.12      0.69 o 
  -9  10   2        0.50       -0.69      0.69 o 
  -8  10   2        4.84        3.68      0.69 o 
  -7  10   2       72.29       69.42      2.94 o 
  -6  10   2        8.35        7.36      1.23 o 
  -5  10   2        1.44        1.40      0.59 o 
  -4  10   2       46.67       49.39      1.64 o 
  -3  10   2        0.19        0.25      0.74 o 
  -2  10   2        1.72        0.98      0.52 o 
  -1  10   2        0.08       -0.98      0.98 o 
   0  10   2        0.54       -0.59      0.59 o 
   1  10   2        6.30        5.55      1.35 o 
   2  10   2      116.06      125.85      2.86 o 
   3  10   2       10.66       10.55      0.87 o 
   4  10   2        8.01        5.79      0.69 o 
   5  10   2        0.49        0.49      0.69 o 
   6  10   2      100.82      108.06      3.68 o 
   7  10   2        4.34        3.40      0.69 o 
   8  10   2        2.40        0.93      0.77 o 
   9  10   2        3.80        3.83      0.87 o 
  10  10   2        0.89        0.00      0.69 o 
  -9  11   2        3.25        1.74      0.77 o 
  -8  11   2        9.81       10.67      1.04 o 
  -7  11   2       16.84       16.34      1.47 o 
  -6  11   2       15.40       13.07      1.04 o 
  -5  11   2       30.57       34.97      1.47 o 
  -4  11   2        3.97        3.81      0.86 o 
  -3  11   2        6.00        5.54      0.98 o 
  -1  11   2        4.86        3.68      0.98 o 
   0  11   2       11.05       14.76      1.35 o 
   1  11   2        7.92        8.77      0.94 o 
   2  11   2        0.54        0.00      0.69 o 
   3  11   2        2.43        2.08      1.47 o 
   4  11   2        0.07        0.12      0.69 o 
   5  11   2        4.90        4.92      0.87 o 
   6  11   2       24.74       24.24      1.39 o 
   7  11   2       19.56       18.20      1.29 o 
   8  11   2       15.50       19.62      1.96 o 
  -6  12   2       17.30       18.15      1.72 o 
  -5  12   2       16.88       13.98      1.47 o 
  -4  12   2        0.43        0.25      0.98 o 
  -3  12   2        0.90        2.21      1.23 o 
  -1  12   2        1.24       -0.98      1.23 o 
   0  12   2       94.28      103.51      3.92 o 
   1  12   2        0.64       -0.25      0.69 o 
   2  12   2        6.46        6.81      0.94 o 
   3  12   2       11.03       10.79      1.04 o 
   4  12   2        5.12        4.56      0.94 o 
 -19   1   3        9.71       12.83      1.04 o 
 -18   1   3       37.13       41.82      1.56 o 
 -17   1   3       23.38       22.48      1.12 o 
 -16   1   3       13.57       12.04      0.87 o 
 -15   1   3        0.05       -0.08      0.42 o 
 -14   1   3       11.37       10.66      0.60 o 
 -13   1   3       51.13       50.12      0.98 o 
 -12   1   3       59.84       62.91      1.10 o 
 -11   1   3        8.48       11.31      0.49 o 
 -10   1   3       64.96       51.65      1.03 o 
  -9   1   3      148.97      144.85      1.96 o 
  -8   1   3       52.19       46.00      0.89 o 
  -7   1   3     1858.75     2093.43     27.61 o 
  -6   1   3        1.87        7.56      0.33 o 
  -5   1   3     2205.86     2412.85     24.64 o 
  -4   1   3      195.75      198.86      2.15 o 
  -3   1   3        0.39        1.05      0.12 o 
  -2   1   3        0.56        0.55      0.12 o 
  -1   1   3       74.76       70.86      0.98 o 
   0   1   3     1414.02     1366.09     14.02 o 
   1   1   3      616.87      583.17      5.54 o 
   2   1   3       83.30       93.48      1.00 o 
   4   1   3      105.05      109.49      1.44 o 
   5   1   3        0.65        1.23      0.16 o 
   6   1   3     2010.86     2114.10     19.78 o 
   7   1   3       21.05       17.93      0.44 o 
   8   1   3      130.97      145.40      2.44 o 
   9   1   3       85.02       88.72      1.95 o 
  10   1   3        0.01        2.33      1.47 o 
  11   1   3        0.09       -0.12      0.52 o 
  12   1   3       74.71       72.88      3.31 o 
  13   1   3       16.13       15.34      1.04 o 
  14   1   3        6.63        8.26      0.87 o 
  15   1   3       24.48       22.99      1.21 o 
  16   1   3       17.35       18.69      1.21 o 
  17   1   3       11.91       10.88      1.04 o 
 -19   2   3       23.96       24.18      1.96 o 
 -18   2   3        1.59        2.36      0.86 o 
 -17   2   3       14.85       13.12      1.04 o 
 -16   2   3        0.48        0.45      0.47 o 
 -15   2   3       99.28       89.83      1.79 o 
 -14   2   3       39.66       38.90      1.08 o 
 -13   2   3      285.32      292.91      4.39 o 
 -12   2   3       45.35       48.81      0.98 o 
 -11   2   3       10.99       11.19      1.02 o 
 -10   2   3      236.93      218.57      3.26 o 
  -9   2   3       27.48       31.49      0.79 o 
  -8   2   3       90.38       95.27      1.35 o 
  -7   2   3        1.25        0.53      0.17 o 
  -6   2   3      635.20      731.28      8.52 o 
  -5   2   3       90.69       84.96      1.16 o 
  -4   2   3      220.77      226.98      2.79 o 
  -3   2   3      470.05      448.21      6.09 o 
  -2   2   3      597.64      620.54      8.36 o 
  -1   2   3      147.57      139.38      3.47 o 
   0   2   3      642.77      566.91     11.53 o 
   1   2   3      758.84      739.91      7.33 o 
   2   2   3      615.58      572.44      6.68 o 
   3   2   3     1052.99     1090.35     10.26 o 
   4   2   3      601.40      629.14      5.99 o 
   5   2   3       34.30       33.13      0.50 o 
   6   2   3      315.81      308.80      3.58 o 
   7   2   3      213.38      241.92      3.03 o 
   8   2   3       29.71       27.16      0.79 o 
   9   2   3        0.53        0.06      0.25 o 
  10   2   3        0.75        0.92      0.37 o 
  11   2   3       43.94       41.83      1.39 o 
  12   2   3        0.04       -0.37      0.52 o 
  13   2   3        5.23        8.55      0.87 o 
  14   2   3      105.64       99.93      2.51 o 
  15   2   3        4.29        3.43      0.87 o 
  16   2   3       27.70       27.88      3.80 o 
  17   2   3       32.26       31.31      1.64 o 
 -19   3   3        3.14        4.17      1.23 o 
 -18   3   3        1.57        1.23      0.98 o 
 -17   3   3        5.53        5.78      0.72 o 
 -16   3   3       25.31       25.65      0.94 o 
 -15   3   3        0.02        0.29      0.46 o 
 -14   3   3      162.58      150.55      2.55 o 
 -13   3   3      103.25       93.04      1.74 o 
 -12   3   3      378.14      364.60     14.26 o 
 -11   3   3      276.91      277.33      5.86 o 
 -10   3   3      370.15      370.26      4.57 o 
  -9   3   3        0.52        0.37      0.25 o 
  -8   3   3      129.48      136.57      2.53 o 
  -7   3   3       46.63       43.42      0.63 o 
  -6   3   3      157.18      162.15      1.86 o 
  -5   3   3        1.13        1.67      0.17 o 
  -4   3   3       33.25       32.94      0.61 o 
  -3   3   3      104.86       93.57      1.42 o 
  -2   3   3      483.36      539.72      7.36 o 
  -1   3   3      705.64      769.50     10.34 o 
   0   3   3     1968.85     2045.92     23.42 o 
   1   3   3      687.51      654.21      7.63 o 
   2   3   3     1354.11     1364.61     14.00 o 
   3   3   3     1666.85     1635.44     18.70 o 
   4   3   3      166.71      174.58      3.01 o 
   5   3   3      123.34      130.82      2.79 o 
   6   3   3        2.18        3.29      0.52 o 
   7   3   3        3.60        4.57      0.42 o 
   8   3   3        1.61        1.14      0.42 o 
   9   3   3        0.88        1.47      0.42 o 
  10   3   3        5.53        5.62      1.05 o 
  11   3   3      124.20      110.71      2.51 o 
  12   3   3        0.33       -0.25      0.42 o 
  13   3   3       12.00        9.48      0.87 o 
  14   3   3        1.83        1.72      0.69 o 
  15   3   3       44.51       42.31      2.21 o 
  16   3   3      154.88      165.12      3.82 o 
 -18   4   3        1.60        2.86      0.77 o 
 -17   4   3       16.94       17.17      1.12 o 
 -16   4   3        6.89        9.09      0.65 o 
 -15   4   3       46.36       43.68      1.22 o 
 -14   4   3      323.64      333.52      4.96 o 
 -13   4   3       66.50       74.39      1.56 o 
 -12   4   3        9.91       15.98      1.97 o 
 -11   4   3     1182.60     1153.26     18.99 o 
 -10   4   3      828.25      823.92     11.23 o 
  -9   4   3        2.94        3.46      0.37 o 
  -8   4   3       28.65       27.28      0.64 o 
  -7   4   3       31.52       30.01      0.64 o 
  -6   4   3        1.93        0.35      0.15 o 
  -5   4   3      321.78      321.82      3.92 o 
  -4   4   3       66.50       77.56      1.27 o 
  -3   4   3      375.58      337.02      4.74 o 
  -2   4   3        0.01        2.47      0.47 o 
  -1   4   3     2673.09     2750.69     44.75 o 
   0   4   3      882.93      853.57     16.24 o 
   1   4   3       20.85       17.43      0.46 o 
   2   4   3     2300.20     2414.12     31.82 o 
   3   4   3     3639.99     3528.12     40.13 o 
   4   4   3       44.93       40.92      1.49 o 
   5   4   3        6.67       10.24      0.57 o 
   6   4   3       21.52       21.11      0.86 o 
   7   4   3        0.82        0.33      0.28 o 
   8   4   3       71.45       70.16      1.42 o 
   9   4   3       37.84       41.48      1.03 o 
  10   4   3       22.76       26.78      0.85 o 
  11   4   3       35.82       31.56      1.06 o 
  12   4   3      221.57      212.98      3.49 o 
  13   4   3       25.22       27.60      1.21 o 
  14   4   3       17.41       14.62      1.04 o 
  15   4   3       21.09       19.99      1.21 o 
  16   4   3      107.34      116.79      4.29 o 
 -18   5   3        4.20        2.70      0.77 o 
 -17   5   3        0.82        0.25      0.69 o 
 -16   5   3        0.50       -0.56      0.59 o 
 -15   5   3        1.99        2.24      0.61 o 
 -14   5   3       13.69       14.32      1.70 o 
 -13   5   3       62.28       62.34      1.42 o 
 -12   5   3        0.86        1.47      0.58 o 
 -11   5   3      122.59      119.87      2.60 o 
 -10   5   3       79.81       79.62      1.91 o 
  -9   5   3       61.93       65.78      1.38 o 
  -8   5   3      243.07      238.50      3.47 o 
  -7   5   3       25.53       28.40      0.79 o 
  -6   5   3        0.19       -0.08      0.28 o 
  -5   5   3        1.79        1.65      0.25 o 
  -4   5   3      215.17      209.86      3.55 o 
  -3   5   3       17.18       15.51      0.57 o 
  -2   5   3       37.27       31.85      0.74 o 
  -1   5   3      329.50      316.18      7.85 o 
   0   5   3      264.33      245.26      3.54 o 
   1   5   3      163.56      164.52      2.45 o 
   2   5   3       41.24       52.49      1.33 o 
   3   5   3      100.29      113.32      2.25 o 
   4   5   3      257.81      241.38      4.34 o 
   5   5   3      113.32      124.61      2.77 o 
   6   5   3       31.41       27.54      0.85 o 
   7   5   3       76.99       75.24      1.46 o 
   8   5   3       21.08       21.35      0.79 o 
   9   5   3       26.44       26.28      0.85 o 
  10   5   3       10.80       11.86      0.71 o 
  11   5   3       12.27       11.67      0.71 o 
  12   5   3       19.80       19.00      0.85 o 
  13   5   3       10.47       12.34      0.75 o 
  14   5   3        4.76        4.43      1.35 o 
  15   5   3        0.13        0.57      0.77 o 
 -17   6   3       13.35       15.45      1.12 o 
 -16   6   3       11.49       11.91      1.04 o 
 -15   6   3        0.39        0.12      0.69 o 
 -14   6   3       25.19       22.61      1.12 o 
 -13   6   3        9.04        9.70      0.87 o 
 -12   6   3        1.79        0.98      0.59 o 
 -11   6   3       69.12       64.70      2.08 o 
 -10   6   3      154.94      153.85      6.75 o 
  -9   6   3       71.22       72.00      1.91 o 
  -8   6   3       71.54       72.48      1.73 o 
  -7   6   3      241.98      241.11      3.63 o 
  -6   6   3        1.25        1.16      0.36 o 
  -5   6   3      165.96      154.06      2.08 o 
  -4   6   3       54.36       54.05      1.13 o 
  -3   6   3      114.19      126.79      2.03 o 
  -2   6   3      236.22      236.38      6.62 o 
  -1   6   3      166.24      176.12      4.66 o 
   0   6   3       43.10       32.56      0.79 o 
   1   6   3        1.31        1.23      0.31 o 
   2   6   3       30.43       31.49      1.72 o 
   3   6   3      490.52      463.69     13.25 o 
   4   6   3      197.52      201.64      3.82 o 
   5   6   3      536.91      525.19      9.02 o 
   6   6   3      433.51      440.41     14.59 o 
   7   6   3        7.55        7.65      0.57 o 
   8   6   3       14.86       14.30      0.71 o 
   9   6   3        9.18        8.36      0.57 o 
  10   6   3      102.16       98.27      2.52 o 
  11   6   3       16.69       21.10      0.89 o 
  12   6   3       26.82       22.52      1.03 o 
  13   6   3       18.20       21.12      0.98 o 
  14   6   3        1.11        0.25      0.57 o 
  15   6   3        0.27        1.23      1.23 o 
 -16   7   3        9.80       10.88      1.04 o 
 -15   7   3       14.73       16.26      1.12 o 
 -14   7   3       17.57       22.39      1.23 o 
 -13   7   3       20.25       21.91      1.47 o 
 -12   7   3      138.57      133.84      5.64 o 
 -11   7   3      112.96      119.66      3.07 o 
 -10   7   3       79.88       78.74      2.08 o 
  -9   7   3      103.52      103.88      2.43 o 
  -8   7   3       84.35       84.21      2.45 o 
  -7   7   3       19.34       17.43      0.87 o 
  -6   7   3       15.76       14.74      0.65 o 
  -5   7   3       51.61       48.00      1.08 o 
  -4   7   3       11.14        9.85      0.57 o 
  -3   7   3       16.95       14.17      2.08 o 
  -2   7   3      289.15      302.05      5.40 o 
   0   7   3      437.47      455.24      6.42 o 
   1   7   3       68.20       74.63      2.21 o 
   2   7   3      114.14      111.03      2.43 o 
   3   7   3      223.11      216.65      6.01 o 
   4   7   3      470.16      474.34     10.30 o 
   5   7   3       24.60       22.44      1.04 o 
   6   7   3        2.06        1.10      0.52 o 
   7   7   3        4.46        4.05      0.69 o 
   8   7   3       44.53       45.66      1.47 o 
   9   7   3       10.79       10.67      0.71 o 
  10   7   3        4.18        3.92      1.21 o 
  11   7   3       94.46       99.57      2.72 o 
  12   7   3        4.35        3.94      0.60 o 
  13   7   3       50.43       49.50      1.46 o 
  14   7   3        0.00       -0.77      0.77 o 
 -15   8   3        1.47        1.23      1.23 o 
 -14   8   3        0.24        0.61      0.69 o 
 -13   8   3       25.99       29.52      1.36 o 
 -12   8   3       34.25       36.03      1.47 o 
 -11   8   3       52.13       50.82      1.64 o 
 -10   8   3       18.19       18.58      1.12 o 
  -9   8   3       19.14       16.56      1.04 o 
  -8   8   3       39.16       40.11      1.39 o 
  -7   8   3       49.58       50.23      1.84 o 
  -6   8   3       29.48       28.15      1.12 o 
  -5   8   3        0.31        0.16      0.42 o 
  -4   8   3       42.58       40.99      1.21 o 
  -3   8   3        2.57        3.21      0.52 o 
  -2   8   3       42.38       42.20      1.21 o 
  -1   8   3        4.68        4.71      0.52 o 
   0   8   3       21.27       21.69      1.47 o 
   1   8   3      132.55      128.68      2.78 o 
   2   8   3      116.61      113.59      4.05 o 
   3   8   3       41.44       35.59      1.21 o 
   4   8   3       71.05       72.79      2.08 o 
   5   8   3       72.44       74.08      3.07 o 
   6   8   3       57.22       56.66      1.64 o 
   7   8   3       54.28       50.41      1.56 o 
   8   8   3        3.05        2.03      0.59 o 
   9   8   3        3.93        3.43      1.23 o 
  10   8   3        1.87        1.23      0.74 o 
  11   8   3       38.81       37.16      2.21 o 
  12   8   3        0.02       -0.60      0.60 o 
  13   8   3        2.99        3.31      0.87 o 
 -13   9   3        0.23        0.25      0.69 o 
 -12   9   3        5.91        5.41      0.87 o 
 -11   9   3       12.34       13.15      1.04 o 
 -10   9   3        3.84        4.08      0.69 o 
  -9   9   3       19.71       20.54      1.10 o 
  -8   9   3       70.71       77.88      2.08 o 
  -7   9   3       21.72       21.69      1.47 o 
  -6   9   3       72.87       72.32      1.99 o 
  -5   9   3       55.31       59.12      1.73 o 
  -4   9   3        1.52        0.98      0.52 o 
  -3   9   3        3.45        3.32      0.52 o 
  -2   9   3        4.23        4.69      0.86 o 
  -1   9   3       26.21       19.38      1.47 o 
   0   9   3       48.00       54.08      3.56 o 
   1   9   3        2.76        2.45      0.69 o 
   2   9   3       23.26       23.33      1.04 o 
   3   9   3        2.24        0.91      0.59 o 
   4   9   3       18.16       17.40      1.35 o 
   5   9   3        8.58        7.75      0.98 o 
   6   9   3        0.00        0.21      0.59 o 
   7   9   3       23.35       21.34      1.21 o 
   8   9   3       10.96       11.42      1.23 o 
   9   9   3        8.60       11.90      1.04 o 
  10   9   3        0.40       -0.69      0.69 o 
  11   9   3        1.78        3.81      0.87 o 
 -11  10   3        0.93        0.74      1.10 o 
 -10  10   3        2.02        1.61      0.77 o 
  -9  10   3       14.13       11.72      1.47 o 
  -8  10   3        8.56        7.85      0.87 o 
  -7  10   3       14.12       14.48      1.35 o 
  -6  10   3       42.97       39.57      2.82 o 
  -5  10   3       39.08       39.14      1.47 o 
  -4  10   3       18.79       16.72      1.12 o 
  -3  10   3        0.57        0.00      0.52 o 
  -2  10   3        4.84        3.19      0.98 o 
  -1  10   3        0.23       -0.74      0.74 o 
   0  10   3       41.00       37.28      1.96 o 
   1  10   3       15.96       18.18      1.04 o 
   2  10   3       11.98       11.44      0.87 o 
   3  10   3        7.96        7.51      0.98 o 
   4  10   3        0.12       -0.59      0.59 o 
   5  10   3        0.41        0.49      0.98 o 
   6  10   3        7.19        7.25      0.87 o 
   7  10   3       72.93       84.02      3.68 o 
   8  10   3       12.96       12.28      1.04 o 
   9  10   3        2.80        2.86      0.77 o 
  -9  11   3        0.42        0.00      0.98 o 
  -8  11   3        4.84        5.15      0.87 o 
  -7  11   3        2.18        2.62      0.77 o 
  -6  11   3        6.54        6.62      1.47 o 
  -5  11   3        1.49        2.15      1.72 o 
  -4  11   3       10.27       11.28      1.47 o 
  -2  11   3       32.77       32.87      1.96 o 
  -1  11   3        3.35        1.96      0.98 o 
   0  11   3        0.00        0.00      0.98 o 
   1  11   3        2.30        2.21      0.98 o 
   2  11   3       10.98       11.77      1.47 o 
   3  11   3        4.82        4.42      1.23 o 
   4  11   3        5.74        5.89      1.23 o 
   5  11   3       11.30       12.27      1.04 o 
   6  11   3        2.49        2.08      0.87 o 
   7  11   3        0.00       -0.49      0.98 o 
   0  12   3        8.11        7.85      1.23 o 
   1  12   3        7.43        6.62      1.23 o 
   2  12   3        4.84        4.42      1.23 o 
   3  12   3        1.11       -0.25      1.23 o 
 -16   0   4       24.29       21.83      1.47 o 
 -15   0   4        2.64        2.94      0.98 o 
 -14   0   4      140.74      109.16      2.43 o 
 -13   0   4      327.26      302.69      7.85 o 
 -11   0   4        0.84        0.86      0.37 o 
 -10   0   4       61.03       59.24      1.39 o 
  -9   0   4       18.15       14.75      0.74 o 
  -8   0   4      411.98      453.61      7.63 o 
  -7   0   4       92.37       97.82      1.88 o 
  -6   0   4        1.93        0.41      0.22 o 
  -5   0   4     1810.74     2041.60     27.00 o 
  -4   0   4       33.66       31.76      1.30 o 
  -3   0   4      167.17      170.26      3.12 o 
  -2   0   4       88.48       92.48      1.73 o 
  -1   0   4      176.16      191.32      4.78 o 
   0   0   4        4.14        5.10      0.28 o 
   1   0   4      516.45      542.33     13.24 o 
   2   0   4      686.10      656.11     10.84 o 
   3   0   4       40.60       48.81      0.89 o 
   4   0   4      120.37      114.98      1.79 o 
   5   0   4      119.96      123.81      3.14 o 
   6   0   4       45.66       47.70      1.25 o 
   7   0   4      263.12      265.62      9.44 o 
   8   0   4      659.00      670.29     20.85 o 
   9   0   4        1.41        1.35      0.52 o 
  10   0   4        0.75        2.94      0.74 o 
  11   0   4       75.17       68.44      2.45 o 
  12   0   4        3.02        2.45      0.74 o 
  13   0   4        9.80       10.30      1.23 o 
  14   0   4       11.69       10.30      1.47 o 
  15   0   4       21.58       22.57      1.72 o 
  16   0   4       19.36       20.11      1.72 o 
 -18   1   4       21.55       30.42      1.96 o 
 -17   1   4        1.73        1.23      0.98 o 
 -16   1   4        1.58        1.96      0.52 o 
 -15   1   4        4.60        5.46      0.57 o 
 -14   1   4       10.47        9.26      0.57 o 
 -13   1   4      112.53       92.74      1.80 o 
 -12   1   4       11.60        9.51      0.49 o 
 -11   1   4       16.73       13.55      0.57 o 
 -10   1   4       10.39       10.83      0.49 o 
  -9   1   4        2.55        1.73      0.25 o 
  -8   1   4      272.55      278.01      3.40 o 
  -7   1   4       18.86       22.11      0.51 o 
  -6   1   4      402.36      436.07      4.60 o 
  -5   1   4      157.03      171.55      1.93 o 
  -4   1   4       14.17       14.91      0.53 o 
  -3   1   4       31.96       32.53      0.61 o 
  -2   1   4       77.01       80.89      1.10 o 
  -1   1   4      348.75      374.16      4.54 o 
   0   1   4      180.31      205.64      2.26 o 
   1   1   4      177.58      169.51      1.99 o 
   2   1   4       97.97       94.30      1.05 o 
   3   1   4        9.29        6.87      0.38 o 
   4   1   4       10.05        9.51      0.34 o 
   5   1   4       13.45       15.30      0.41 o 
   6   1   4        0.19        0.29      0.22 o 
   7   1   4      199.75      203.19      2.37 o 
   8   1   4       14.69       11.95      0.44 o 
   9   1   4        1.13        1.40      0.36 o 
  10   1   4        1.94        3.11      0.50 o 
  11   1   4       14.49       11.79      0.87 o 
  12   1   4       25.75       22.75      1.12 o 
  13   1   4        0.89        0.28      0.59 o 
  14   1   4       10.14       10.64      0.98 o 
  15   1   4        0.88        0.37      0.86 o 
  16   1   4        0.00       -0.33      0.77 o 
 -19   2   4       38.08       35.57      2.21 o 
 -18   2   4       48.56       52.25      2.45 o 
 -17   2   4        2.75        2.58      0.69 o 
 -16   2   4       23.89       19.75      1.04 o 
 -15   2   4        7.71        7.24      0.69 o 
 -14   2   4        2.18        3.27      0.59 o 
 -13   2   4      345.01      328.62      4.82 o 
 -12   2   4      131.12      103.89      1.59 o 
 -11   2   4        7.26        5.61      0.37 o 
 -10   2   4      381.82      358.62      8.83 o 
  -9   2   4      347.47      339.38      4.77 o 
  -8   2   4      173.09      195.40      3.12 o 
  -7   2   4       37.27       44.63      0.70 o 
  -6   2   4      247.30      268.34      2.92 o 
  -5   2   4      387.36      420.20      4.45 o 
  -4   2   4      336.18      326.37      3.92 o 
  -3   2   4        3.66        1.41      0.28 o 
  -2   2   4      139.18      130.36      2.52 o 
  -1   2   4      370.88      358.10      8.67 o 
   0   2   4     1297.59     1367.24     15.79 o 
   1   2   4      322.88      347.14      3.82 o 
   2   2   4       37.85       36.11      0.59 o 
   3   2   4      215.90      228.64      2.32 o 
   4   2   4     1286.14     1289.53     13.29 o 
   5   2   4       32.75       32.62      0.61 o 
   6   2   4      158.06      157.19      2.11 o 
   7   2   4       82.99       79.83      1.42 o 
   8   2   4      202.11      202.05      3.65 o 
   9   2   4       52.21       50.59      0.98 o 
  10   2   4       51.19       49.55      1.13 o 
  11   2   4        3.62        1.82      0.42 o 
  12   2   4        4.51        4.23      0.86 o 
  13   2   4       73.46       69.06      1.99 o 
  14   2   4       48.24       47.96      1.73 o 
  15   2   4        4.96        6.28      0.87 o 
  16   2   4        1.18        1.96      0.87 o 
 -19   3   4        3.32        3.19      1.23 o 
 -18   3   4       16.38       18.41      1.59 o 
 -17   3   4        5.81        4.91      1.47 o 
 -16   3   4        5.23        5.35      0.69 o 
 -15   3   4        0.45       -0.49      0.74 o 
 -14   3   4       45.64       39.78      2.58 o 
 -13   3   4      131.75      125.24      4.17 o 
 -12   3   4       23.68       21.87      0.79 o 
 -11   3   4      432.91      449.41      6.37 o 
 -10   3   4       54.51       50.29      1.33 o 
  -9   3   4       15.61       17.31      0.51 o 
  -8   3   4       29.80       32.43      0.61 o 
  -7   3   4        6.67        6.70      0.38 o 
  -6   3   4       28.14       22.93      0.60 o 
  -5   3   4        6.23        8.28      0.56 o 
  -4   3   4       51.24       42.60      0.85 o 
  -3   3   4      252.12      249.82      3.54 o 
  -2   3   4      680.13      733.46      8.55 o 
  -1   3   4       51.99       63.34      1.32 o 
   0   3   4     1016.54     1027.55     11.86 o 
   1   3   4       13.75       13.03      0.42 o 
   2   3   4      250.82      248.23      3.39 o 
   3   3   4        9.88       10.16      0.36 o 
   4   3   4      290.36      289.16      3.56 o 
   5   3   4      104.86       94.14      1.25 o 
   6   3   4        9.36        6.80      0.34 o 
   7   3   4        3.18        2.04      0.40 o 
   8   3   4       24.29       26.05      1.08 o 
   9   3   4       70.97       63.67      1.16 o 
  10   3   4        0.02       -0.08      0.32 o 
  11   3   4      100.21       92.84      1.84 o 
  12   3   4        6.23        3.93      0.58 o 
  13   3   4       30.69       32.02      1.39 o 
  14   3   4        1.67        0.12      1.10 o 
  15   3   4       15.91       15.58      1.21 o 
  16   3   4        0.40        0.74      1.23 o 
 -18   4   4       18.92       18.35      1.12 o 
 -17   4   4        5.93        6.28      0.77 o 
 -16   4   4       34.63       31.15      1.29 o 
 -15   4   4       29.73       29.45      1.29 o 
 -14   4   4        5.46        4.38      0.69 o 
 -13   4   4        5.86        8.51      0.69 o 
 -12   4   4      163.48      162.63      3.30 o 
 -11   4   4       24.95       26.59      0.95 o 
 -10   4   4       35.29       31.94      0.94 o 
  -9   4   4       65.82       62.24      1.27 o 
  -8   4   4       65.77       65.17      1.27 o 
  -7   4   4      646.49      604.80      7.17 o 
  -6   4   4        1.58        1.82      0.28 o 
  -5   4   4      167.92      157.26      2.09 o 
  -4   4   4        0.54        1.17      0.30 o 
  -3   4   4      478.71      454.98      6.32 o 
  -2   4   4      396.57      382.10      5.38 o 
  -1   4   4      130.64      152.57      2.30 o 
   0   4   4       78.66       86.97      1.24 o 
   1   4   4       15.20       16.03      0.42 o 
   2   4   4      288.96      289.23      3.55 o 
   3   4   4       17.26       21.30      0.59 o 
   4   4   4        7.17       10.89      0.81 o 
   5   4   4      388.98      378.24      4.66 o 
   6   4   4      735.96      709.45      8.46 o 
   7   4   4       10.61        8.60      0.49 o 
   8   4   4       11.10       11.14      0.57 o 
   9   4   4       22.71       24.02      0.74 o 
  10   4   4       19.35       20.67      0.74 o 
  11   4   4        9.78       10.81      0.71 o 
  12   4   4        0.67        0.41      0.57 o 
  13   4   4       11.55        8.45      0.71 o 
  14   4   4        0.64       -0.61      0.69 o 
  15   4   4        4.46        1.72      0.87 o 
 -18   5   4        3.39        5.30      0.94 o 
 -17   5   4        0.82       -0.69      0.69 o 
 -16   5   4       10.19       11.19      0.98 o 
 -15   5   4        0.02       -0.59      0.59 o 
 -14   5   4        3.65        3.74      0.69 o 
 -13   5   4       38.63       34.31      1.29 o 
 -12   5   4      123.52      120.84      2.68 o 
 -11   5   4      683.90      673.90     11.53 o 
 -10   5   4      373.15      378.40      6.76 o 
  -9   5   4       53.71       51.47      1.22 o 
  -8   5   4      788.87      778.66     10.67 o 
  -7   5   4      147.66      144.38      2.31 o 
  -6   5   4       43.09       36.96      0.79 o 
  -5   5   4       29.80       26.40      0.61 o 
  -4   5   4      137.55      141.79      2.27 o 
  -3   5   4       11.50       13.38      0.57 o 
  -2   5   4       93.63       90.83      1.32 o 
  -1   5   4      176.33      164.31      2.37 o 
   0   5   4       75.89       85.72      1.28 o 
   1   5   4      510.97      530.80      6.34 o 
   2   5   4       61.00       59.48      1.22 o 
   3   5   4      378.35      368.68      6.24 o 
   4   5   4      315.91      320.04      5.64 o 
   5   5   4     1087.09     1037.38     14.02 o 
   6   5   4       12.83       10.43      0.60 o 
   7   5   4        9.91       11.38      0.65 o 
   8   5   4       33.76       29.44      0.89 o 
   9   5   4       11.00        9.18      0.60 o 
  10   5   4        7.13        7.49      0.54 o 
  11   5   4       29.30       31.29      0.92 o 
  12   5   4       32.24       35.51      1.04 o 
  13   5   4        3.22        2.75      0.60 o 
  14   5   4        4.28        1.84      0.87 o 
  15   5   4        2.40        1.96      1.23 o 
 -17   6   4        0.12        0.05      0.77 o 
 -16   6   4        1.46        2.04      0.77 o 
 -15   6   4        1.88        1.34      0.77 o 
 -14   6   4        0.04       -0.74      0.74 o 
 -13   6   4       85.69       89.51      3.07 o 
 -12   6   4       45.95       45.03      1.56 o 
 -11   6   4       18.35       21.22      1.04 o 
 -10   6   4      423.71      435.85      8.22 o 
  -9   6   4      561.40      586.23     14.35 o 
  -8   6   4       19.54       22.55      0.93 o 
  -7   6   4      123.09      118.74      2.07 o 
  -6   6   4      162.23      154.18      2.50 o 
  -5   6   4       20.28       22.04      0.61 o 
  -4   6   4        0.69        1.12      0.36 o 
  -3   6   4        6.30        7.94      0.60 o 
  -2   6   4      137.64      133.74      2.22 o 
  -1   6   4        0.87        0.81      0.36 o 
   0   6   4      263.31      256.38      4.09 o 
   1   6   4      147.97      141.36      2.97 o 
   2   6   4       31.29       26.98      0.94 o 
   3   6   4      504.78      486.63     12.63 o 
   4   6   4     1026.67     1014.24     16.82 o 
   5   6   4       20.47       19.63      1.04 o 
   6   6   4       48.71       46.10      4.05 o 
   7   6   4       52.26       46.87      1.13 o 
   8   6   4        9.70        7.18      0.57 o 
   9   6   4        1.14        0.65      0.42 o 
  10   6   4       13.32       13.11      0.84 o 
  11   6   4       11.77       11.91      0.75 o 
  12   6   4       23.79       22.54      0.86 o 
  13   6   4       26.83       24.95      0.95 o 
  14   6   4        2.05        3.41      1.10 o 
 -16   7   4        0.59        0.00      0.74 o 
 -15   7   4        1.61        1.47      0.77 o 
 -14   7   4       55.65       59.89      1.82 o 
 -13   7   4        0.11       -0.37      1.10 o 
 -12   7   4       68.27       69.43      1.91 o 
 -11   7   4        8.11        9.08      1.47 o 
 -10   7   4       43.61       47.10      1.56 o 
  -9   7   4        2.84        3.81      0.69 o 
  -8   7   4       58.84       57.99      1.96 o 
  -7   7   4       66.54       72.55      1.46 o 
  -6   7   4       20.66       22.34      0.75 o 
  -5   7   4      101.12       95.05      2.40 o 
  -4   7   4       38.62       40.77      0.99 o 
  -3   7   4        0.02        0.65      0.42 o 
  -2   7   4        6.27        4.98      0.50 o 
  -1   7   4      130.63      135.22      2.79 o 
   0   7   4       21.03       19.13      0.87 o 
   1   7   4      216.98      196.23      5.40 o 
   2   7   4        0.01       -0.25      0.52 o 
   3   7   4      154.58      144.00      2.95 o 
   4   7   4        6.16        5.19      0.59 o 
   5   7   4        7.34        7.39      0.69 o 
   6   7   4        4.26        5.04      1.10 o 
   7   7   4       18.54       19.14      1.04 o 
   8   7   4       27.73       26.98      1.21 o 
   9   7   4        1.28        1.80      0.57 o 
  10   7   4       18.89       23.41      2.05 o 
  11   7   4       33.07       36.59      1.22 o 
  12   7   4        0.17       -0.33      0.60 o 
  13   7   4        1.99        1.20      1.35 o 
 -15   8   4       18.02       19.87      1.96 o 
 -14   8   4       17.16       22.28      1.39 o 
 -13   8   4       10.80       11.09      1.04 o 
 -12   8   4        2.84        3.03      0.77 o 
 -11   8   4       16.26       17.26      1.23 o 
 -10   8   4       52.38       56.42      1.73 o 
  -9   8   4       75.19       70.04      1.91 o 
  -8   8   4       30.10       28.00      1.21 o 
  -7   8   4       32.65       31.49      2.58 o 
  -6   8   4        1.01        1.36      0.66 o 
  -5   8   4        4.67        8.62      0.63 o 
  -4   8   4       63.15       54.48      2.82 o 
  -3   8   4       24.27       20.58      0.75 o 
  -2   8   4       79.45       74.32      1.91 o 
  -1   8   4        0.35       -0.52      0.52 o 
   0   8   4       36.13       36.30      1.72 o 
   1   8   4       19.81       18.40      1.23 o 
   2   8   4        0.06       -0.74      0.74 o 
   3   8   4       78.77       76.78      2.70 o 
   4   8   4      141.71      142.76      4.42 o 
   5   8   4        0.04       -0.52      0.52 o 
   6   8   4       64.25       58.95      2.21 o 
   7   8   4        6.68        7.97      0.87 o 
   8   8   4        2.74        3.07      0.69 o 
   9   8   4       10.43       10.75      0.94 o 
  10   8   4        3.66        4.14      0.77 o 
  11   8   4       33.25       34.42      1.47 o 
  12   8   4        0.01        0.05      0.77 o 
 -13   9   4        1.15       -1.23      1.23 o 
 -12   9   4        1.38        1.47      0.69 o 
 -11   9   4        3.37        4.99      0.77 o 
 -10   9   4        4.71        5.50      0.87 o 
  -9   9   4        6.04        7.25      0.87 o 
  -8   9   4        1.43        3.46      0.86 o 
  -7   9   4       13.12       12.80      0.87 o 
  -6   9   4        5.29        6.23      0.77 o 
  -5   9   4       13.59       12.35      0.71 o 
  -4   9   4       17.23       13.61      0.87 o 
  -3   9   4        3.87        3.53      0.86 o 
  -2   9   4        4.01        3.50      0.69 o 
  -1   9   4       20.13       19.78      1.04 o 
   0   9   4        5.06        3.92      0.98 o 
   1   9   4       19.68       15.94      1.23 o 
   2   9   4        8.50        8.34      1.23 o 
   3   9   4        0.66        1.23      0.74 o 
   4   9   4        4.92        4.17      0.98 o 
   5   9   4        1.31        1.23      0.98 o 
   6   9   4        0.64       -0.25      0.98 o 
   7   9   4        3.46        4.66      0.98 o 
   8   9   4        7.43        9.57      1.23 o 
   9   9   4       18.03       22.32      1.72 o 
  10   9   4        2.06        0.63      0.77 o 
 -11  10   4        3.00        3.39      2.08 o 
 -10  10   4        0.38       -0.69      0.69 o 
  -9  10   4        0.70        0.25      0.74 o 
  -8  10   4        3.34        2.94      0.69 o 
  -7  10   4        5.54        5.11      0.77 o 
  -6  10   4        2.83        3.99      0.77 o 
  -5  10   4        1.35        0.84      0.59 o 
  -4  10   4       10.03        6.70      0.74 o 
  -3  10   4        2.97        1.96      0.74 o 
  -2  10   4        8.55        8.59      0.98 o 
  -1  10   4        2.79        1.72      0.69 o 
   0  10   4        7.73        8.09      1.23 o 
   1  10   4        0.01       -0.74      0.74 o 
   2  10   4        0.90        0.98      0.98 o 
   3  10   4        2.84        2.94      0.98 o 
   4  10   4        2.26       -0.25      0.98 o 
   5  10   4        0.02       -0.74      0.98 o 
   6  10   4        2.24        0.98      0.98 o 
   7  10   4        6.36        5.64      1.23 o 
  -8  11   4       13.03       13.49      1.47 o 
  -7  11   4       27.66       26.28      1.39 o 
  -6  11   4        9.68       10.95      1.04 o 
  -5  11   4        0.01        0.25      0.98 o 
  -4  11   4        5.75        5.15      1.23 o 
  -3  11   4        2.96        2.94      0.98 o 
  -2  11   4        5.59        4.66      0.98 o 
  -1  11   4        1.64        0.98      0.98 o 
   0  11   4        0.02       -0.25      0.98 o 
   1  11   4       35.71       35.08      2.21 o 
   2  11   4       12.27       14.23      1.47 o 
   3  11   4        0.00       -0.25      0.98 o 
   4  11   4        0.58        0.74      0.98 o 
 -17   1   5        0.45       -0.74      0.74 o 
 -16   1   5        0.04        0.74      0.74 o 
 -15   1   5       46.24       44.29      1.39 o 
 -14   1   5      146.45      115.29      2.60 o 
 -13   1   5       10.87       10.57      0.69 o 
 -12   1   5      310.22      271.06      5.03 o 
 -11   1   5      121.67       98.68      2.70 o 
 -10   1   5        1.22        2.55      0.36 o 
  -9   1   5      178.37      169.42      2.64 o 
  -8   1   5       28.32       38.52      0.94 o 
  -7   1   5      143.32      149.29      1.98 o 
  -6   1   5      719.42      734.26      8.64 o 
  -5   1   5       24.73       27.19      0.63 o 
  -4   1   5      277.39      271.39      3.02 o 
  -3   1   5      165.21      176.41      2.33 o 
  -2   1   5      322.70      338.00      4.17 o 
  -1   1   5     1530.82     1699.25     19.86 o 
   0   1   5        2.16        3.16      0.22 o 
   1   1   5      539.52      556.29      7.26 o 
   2   1   5     1170.26     1191.71     11.26 o 
   3   1   5      155.47      173.25      1.83 o 
   4   1   5        4.09        3.79      0.25 o 
   5   1   5       18.73       19.87      0.66 o 
   6   1   5       40.02       33.97      0.74 o 
   7   1   5      153.82      146.32      2.76 o 
   8   1   5       10.19       10.71      0.53 o 
   9   1   5       20.31       19.55      0.71 o 
  10   1   5        4.07        3.57      0.46 o 
  11   1   5       32.38       27.47      1.84 o 
  12   1   5       39.28       38.17      1.39 o 
  13   1   5        0.01        0.49      0.74 o 
  14   1   5        7.80       10.19      1.04 o 
  15   1   5       35.04       29.33      1.47 o 
 -18   2   5        4.54        8.59      1.23 o 
 -17   2   5       32.17       34.83      1.96 o 
 -16   2   5       32.95       39.00      1.96 o 
 -15   2   5        0.36       -0.49      0.74 o 
 -14   2   5        4.49        3.44      0.98 o 
 -13   2   5       82.26       59.24      1.56 o 
 -12   2   5        2.33        2.76      0.42 o 
 -11   2   5       61.86       56.56      1.22 o 
 -10   2   5       90.96       76.17      1.46 o 
  -9   2   5      154.15      148.11      2.36 o 
  -8   2   5        7.93        8.67      0.42 o 
  -7   2   5        1.19        0.37      0.25 o 
  -6   2   5      186.09      174.36      2.30 o 
  -5   2   5      150.72      141.32      1.93 o 
  -4   2   5       93.92      111.90      1.56 o 
  -3   2   5       94.63       90.16      2.23 o 
  -2   2   5       26.60       25.06      0.71 o 
  -1   2   5       22.80       27.31      0.61 o 
   0   2   5      190.37      231.37      3.40 o 
   1   2   5      110.91      117.34      1.49 o 
   2   2   5        3.61        5.38      0.24 o 
   3   2   5       41.01       38.43      0.61 o 
   4   2   5       59.70       58.00      1.09 o 
   5   2   5        2.50        2.54      0.32 o 
   6   2   5      122.75      125.07      1.84 o 
   7   2   5       52.38       55.01      1.04 o 
   8   2   5        0.11        0.25      0.42 o 
   9   2   5       21.44       23.86      0.85 o 
  10   2   5       14.10       11.80      0.71 o 
  11   2   5       24.68       23.42      0.95 o 
  12   2   5       44.27       47.29      1.84 o 
  13   2   5       15.51       15.02      1.12 o 
  14   2   5        0.17        0.98      0.69 o 
  15   2   5       12.16       15.21      1.21 o 
 -18   3   5       22.08       25.02      1.72 o 
 -17   3   5        9.30       13.00      1.47 o 
 -16   3   5        7.57       11.04      1.23 o 
 -15   3   5       19.08       18.77      1.04 o 
 -14   3   5       23.40       19.59      1.35 o 
 -13   3   5       20.26       18.34      0.79 o 
 -12   3   5       46.47       37.28      1.33 o 
 -11   3   5       66.86       63.74      2.33 o 
 -10   3   5        1.70        0.70      0.76 o 
  -9   3   5      307.57      305.15      4.48 o 
  -8   3   5      219.64      210.64      2.76 o 
  -7   3   5      123.80      120.82      1.72 o 
  -6   3   5      323.89      323.18      4.02 o 
  -5   3   5      439.40      409.87      5.00 o 
  -4   3   5       98.56      100.51      1.70 o 
  -3   3   5      168.87      171.68      4.27 o 
  -2   3   5        5.10        6.94      0.48 o 
  -1   3   5        7.58       10.05      0.59 o 
   0   3   5       33.28       31.91      0.79 o 
   1   3   5        5.69        9.51      0.51 o 
   2   3   5        0.83        1.00      0.26 o 
   3   3   5      164.02      168.44      1.97 o 
   4   3   5      314.32      286.40      5.37 o 
   5   3   5        6.46        7.82      0.54 o 
   6   3   5        5.29        4.27      0.41 o 
   7   3   5       13.98       13.69      0.61 o 
   8   3   5      147.74      142.71      2.08 o 
   9   3   5       32.66       32.67      0.99 o 
  10   3   5        7.53        6.62      0.57 o 
  11   3   5        0.01        0.57      0.57 o 
  12   3   5        0.14        0.37      0.69 o 
  13   3   5        9.43        8.93      0.94 o 
  14   3   5        0.00       -0.69      0.69 o 
  15   3   5        0.18       -0.33      0.77 o 
 -18   4   5       39.57       46.36      2.45 o 
 -17   4   5       40.39       39.98      2.21 o 
 -16   4   5        3.94        6.47      2.21 o 
 -15   4   5       14.29       13.17      0.94 o 
 -14   4   5        3.21        1.86      0.74 o 
 -13   4   5       27.01       28.46      1.21 o 
 -12   4   5       39.93       42.28      1.29 o 
 -11   4   5        2.41        1.25      0.76 o 
 -10   4   5       64.88       60.26      1.27 o 
  -9   4   5      477.43      484.54      6.84 o 
  -8   4   5     1500.05     1502.97     24.80 o 
  -7   4   5        4.28        2.65      0.57 o 
  -6   4   5      145.33      140.60      2.84 o 
  -5   4   5      124.61      127.07      2.12 o 
  -4   4   5       91.23      100.61      1.70 o 
  -3   4   5        0.19        0.74      0.35 o 
  -2   4   5        0.28        2.04      0.42 o 
  -1   4   5       31.66       30.42      1.04 o 
   0   4   5      121.03      122.05      2.03 o 
   1   4   5       13.34       18.56      0.60 o 
   2   4   5        2.44        2.08      0.52 o 
   3   4   5       59.46       53.74      1.56 o 
   4   4   5      265.33      261.35      5.56 o 
   5   4   5     1929.09     1851.77     23.81 o 
   6   4   5       49.70       48.26      1.01 o 
   7   4   5        3.84        3.72      0.50 o 
   8   4   5        2.06        3.28      0.67 o 
   9   4   5       65.63       62.68      1.45 o 
  10   4   5        0.04       -0.13      0.39 o 
  11   4   5        9.22        7.75      0.73 o 
  12   4   5        8.43        8.23      0.90 o 
  13   4   5        0.20       -0.25      0.69 o 
  14   4   5        1.57        0.49      0.87 o 
 -17   5   5       14.47       16.95      1.12 o 
 -16   5   5       33.03       32.76      1.39 o 
 -15   5   5        1.23        1.35      0.69 o 
 -14   5   5        6.67        7.46      0.77 o 
 -13   5   5       48.40       53.23      1.64 o 
 -12   5   5      115.24      117.63      2.60 o 
 -11   5   5       13.92       12.20      0.71 o 
 -10   5   5      576.21      580.94      8.17 o 
  -9   5   5        8.80       11.08      0.71 o 
  -8   5   5      114.50      123.83      2.53 o 
  -7   5   5       16.11       14.91      0.71 o 
  -6   5   5       17.38       15.33      0.51 o 
  -5   5   5       42.44       42.27      0.86 o 
  -4   5   5      202.94      181.61      2.83 o 
  -3   5   5       31.17       37.88      0.89 o 
  -2   5   5        9.17        9.19      0.50 o 
  -1   5   5       13.14       13.62      0.57 o 
   0   5   5      207.22      202.37      3.53 o 
   1   5   5      210.64      204.35      4.05 o 
   2   5   5        0.73       -0.49      0.74 o 
   3   5   5      594.61      577.74      9.97 o 
   4   5   5        0.94        0.39      0.98 o 
   5   5   5      130.17      129.27      2.31 o 
   6   5   5      212.44      207.90      3.96 o 
   7   5   5       21.60       21.31      0.74 o 
   8   5   5        3.16        2.20      0.42 o 
   9   5   5       16.17       17.80      0.74 o 
  10   5   5        0.37        0.67      0.49 o 
  11   5   5       39.93       41.69      1.10 o 
  12   5   5       25.01       26.18      1.13 o 
  13   5   5        7.47        7.36      0.85 o 
  14   5   5        9.14        8.83      1.47 o 
 -16   6   5        0.78       -0.12      1.10 o 
 -15   6   5       99.03      106.22      2.60 o 
 -14   6   5       11.11        9.14      0.87 o 
 -13   6   5        8.93       11.24      0.94 o 
 -12   6   5        0.14       -0.60      0.74 o 
 -11   6   5        1.64        0.74      0.52 o 
 -10   6   5       81.25       80.38      3.68 o 
  -9   6   5      370.26      385.29      6.72 o 
  -8   6   5      487.00      499.95      7.08 o 
  -7   6   5      345.57      340.18      4.96 o 
  -6   6   5        1.06        0.16      0.42 o 
  -5   6   5       84.97       80.30      1.56 o 
  -4   6   5        8.80       10.55      0.57 o 
  -3   6   5      110.92      113.35      1.98 o 
  -2   6   5      312.70      267.69      4.86 o 
  -1   6   5       23.13       22.55      0.75 o 
   0   6   5       20.90       17.43      0.87 o 
   1   6   5       39.99       33.12      1.21 o 
   2   6   5       55.46       51.63      1.56 o 
   3   6   5        9.46        8.50      0.77 o 
   4   6   5      269.38      247.55      4.77 o 
   5   6   5      623.46      586.38     10.23 o 
   6   6   5      102.62       91.25      2.25 o 
   7   6   5        0.87        1.13      0.79 o 
   8   6   5       31.35       32.67      1.03 o 
   9   6   5        3.36        3.43      0.58 o 
  10   6   5        6.82        5.67      0.60 o 
  11   6   5       11.32       11.61      0.74 o 
  12   6   5        2.08        1.02      0.54 o 
  13   6   5        0.18        0.12      0.87 o 
 -15   7   5        6.10        5.40      0.94 o 
 -14   7   5        3.81        4.10      1.72 o 
 -13   7   5        1.24        1.10      1.10 o 
 -12   7   5       21.54       19.62      1.12 o 
 -11   7   5        1.95        2.70      0.69 o 
 -10   7   5      103.93      101.28      3.07 o 
  -9   7   5      108.61      105.36      2.43 o 
  -8   7   5        2.96        4.53      0.57 o 
  -7   7   5      170.55      165.52      2.78 o 
  -6   7   5       14.07       11.11      0.60 o 
  -5   7   5       13.50       12.97      1.10 o 
  -4   7   5       27.09       21.61      0.92 o 
  -3   7   5        7.59        6.12      0.57 o 
  -2   7   5      126.06      108.54      3.68 o 
  -1   7   5       13.33       13.81      0.98 o 
   0   7   5        2.42        4.60      0.59 o 
   1   7   5        6.15        6.28      0.69 o 
   2   7   5        7.41        9.63      0.77 o 
   3   7   5        4.47        4.54      0.74 o 
   4   7   5       39.72       43.14      1.47 o 
   5   7   5       24.98       24.02      1.59 o 
   6   7   5      116.75      110.72      2.68 o 
   7   7   5       18.29       17.94      1.12 o 
   8   7   5        5.01        6.44      0.77 o 
   9   7   5        0.07       -0.04      0.59 o 
  10   7   5        2.12        3.00      0.60 o 
  11   7   5       22.59       24.78      1.08 o 
  12   7   5        0.44       -0.05      0.77 o 
 -14   8   5        2.83        4.42      1.23 o 
 -13   8   5        0.08        1.12      0.98 o 
 -12   8   5       16.50       17.63      2.45 o 
 -11   8   5       11.00       11.62      0.94 o 
 -10   8   5       21.93       21.71      1.21 o 
  -9   8   5        0.61       -0.46      0.61 o 
  -8   8   5        1.31        0.74      0.86 o 
  -7   8   5       47.29       50.81      1.74 o 
  -6   8   5       24.79       24.63      0.89 o 
  -5   8   5       37.40       34.17      1.03 o 
  -4   8   5        0.50        1.10      0.52 o 
  -3   8   5        2.03        3.56      0.46 o 
  -2   8   5       39.82       34.83      1.21 o 
  -1   8   5       48.62       39.30      1.47 o 
   0   8   5       22.68       20.27      1.04 o 
   1   8   5       13.63       10.54      1.10 o 
   2   8   5        0.71        0.63      0.59 o 
   3   8   5       20.87       21.61      1.04 o 
   4   8   5        7.71        6.91      0.77 o 
   5   8   5        3.37        3.58      0.77 o 
   6   8   5       14.27       11.46      0.94 o 
   7   8   5       35.34       36.63      1.47 o 
   8   8   5       10.95       10.01      1.00 o 
   9   8   5        0.60        0.93      0.77 o 
  10   8   5        4.41        7.62      1.47 o 
 -12   9   5        1.32        1.80      0.77 o 
 -11   9   5       10.35       13.68      1.12 o 
 -10   9   5        1.48        0.61      0.86 o 
  -9   9   5        3.89        3.89      0.77 o 
  -8   9   5        3.00        2.82      0.69 o 
  -7   9   5        0.21       -1.23      1.72 o 
  -6   9   5       24.99       25.84      0.94 o 
  -5   9   5        1.83        1.03      0.57 o 
  -4   9   5        0.25        0.25      0.52 o 
  -3   9   5       12.42       14.23      1.23 o 
  -2   9   5       45.90       40.64      1.39 o 
  -1   9   5       27.03       29.07      1.21 o 
   0   9   5       55.87       48.94      1.56 o 
   1   9   5        2.49        3.71      1.23 o 
   2   9   5       55.94       53.99      2.82 o 
   3   9   5       13.20       13.25      1.04 o 
   4   9   5       12.40       14.64      1.12 o 
   5   9   5        9.48        8.03      0.94 o 
   6   9   5        0.02       -0.77      0.77 o 
   7   9   5        1.29       -0.05      0.77 o 
   8   9   5       14.91       14.33      2.21 o 
 -10  10   5        3.39        2.63      1.47 o 
  -9  10   5        0.26        0.84      0.77 o 
  -8  10   5        1.34        0.37      1.10 o 
  -7  10   5        9.39        9.25      0.94 o 
  -6  10   5       15.17       12.97      1.10 o 
  -5  10   5        1.84        1.35      1.35 o 
  -4  10   5        4.50        5.15      0.98 o 
  -3  10   5        0.39        1.47      0.98 o 
  -2  10   5        7.82        4.91      0.98 o 
  -1  10   5       14.40       14.36      1.04 o 
   0  10   5       11.29       11.84      0.94 o 
   1  10   5       20.73       22.94      1.21 o 
   2  10   5        7.20        4.89      0.98 o 
   3  10   5       36.83       42.08      3.31 o 
   4  10   5        0.01       -1.47      1.47 o 
   5  10   5        0.53        0.25      1.10 o 
   6  10   5        1.83        1.69      0.86 o 
  -7  11   5        3.22        0.49      0.98 o 
  -6  11   5        0.36        0.25      1.23 o 
  -5  11   5        1.98        3.19      1.23 o 
  -4  11   5       10.13       13.06      1.12 o 
  -3  11   5        2.58        4.66      0.98 o 
  -2  11   5        2.30        3.43      0.98 o 
  -1  11   5        3.54        1.96      0.98 o 
   0  11   5        1.04        1.80      0.77 o 
   1  11   5        0.44        2.14      1.59 o 
   2  11   5        4.46        5.76      1.59 o 
   3  11   5        8.05        9.81      1.47 o 
 -17   0   6        4.83        4.17      0.98 o 
 -16   0   6        2.53        3.43      0.98 o 
 -15   0   6       34.69       29.93      1.72 o 
 -14   0   6       57.14       52.00      2.21 o 
 -13   0   6        4.03        5.89      0.98 o 
 -12   0   6     1004.55      860.73     20.60 o 
 -11   0   6       31.07       20.11      1.47 o 
 -10   0   6       22.39       23.06      1.47 o 
  -9   0   6      268.26      251.18      6.62 o 
  -8   0   6      636.33      583.06     14.23 o 
  -7   0   6        2.09        1.47      0.49 o 
  -6   0   6        0.63        0.37      0.35 o 
  -5   0   6        8.14        7.12      0.52 o 
  -4   0   6        1.31        0.74      0.49 o 
  -3   0   6       99.11       76.43      1.73 o 
  -2   0   6      216.12      217.70      5.15 o 
  -1   0   6      275.78      260.44      4.68 o 
   0   0   6       42.51       38.27      1.12 o 
   1   0   6      957.66     1047.94     19.99 o 
   2   0   6      154.86      163.14     10.92 o 
   4   0   6       92.99       95.30      2.46 o 
   5   0   6       80.09       74.73      1.46 o 
   6   0   6       80.47       82.64      2.82 o 
   7   0   6       41.42       39.86      1.29 o 
   8   0   6       21.27       21.86      1.84 o 
   9   0   6       25.00       20.60      1.47 o 
  10   0   6        0.25       -0.25      0.74 o 
  11   0   6       66.55       64.76      2.70 o 
  12   0   6       19.65       18.64      1.47 o 
  13   0   6        0.87        3.92      0.98 o 
  14   0   6       56.12       53.72      2.70 o 
 -18   1   6        1.02        0.00      0.98 o 
 -17   1   6        1.52        1.96      0.98 o 
 -16   1   6        3.01        4.57      0.69 o 
 -15   1   6        5.48        3.56      0.69 o 
 -14   1   6        4.98        3.94      0.69 o 
 -13   1   6        8.08        6.42      0.69 o 
 -12   1   6        0.00        0.98      0.52 o 
 -11   1   6       10.38        7.86      0.69 o 
 -10   1   6        9.25        6.03      0.59 o 
  -9   1   6        0.86        1.47      0.52 o 
  -8   1   6       78.29       78.64      1.91 o 
  -7   1   6       81.31       85.89      2.09 o 
  -6   1   6        0.54       -0.25      0.28 o 
  -5   1   6       23.39       21.75      0.71 o 
  -4   1   6       87.85       79.49      1.24 o 
  -3   1   6       44.29       39.09      0.78 o 
  -2   1   6       67.87       67.37      1.10 o 
  -1   1   6        0.11       -0.06      0.25 o 
   0   1   6       69.32       79.23      1.45 o 
   1   1   6       38.32       42.12      1.29 o 
   2   1   6        0.16        0.05      0.23 o 
   3   1   6       89.55       87.53      1.99 o 
   4   1   6        2.79        2.91      0.39 o 
   5   1   6      349.22      349.75      4.35 o 
   6   1   6        0.01       -0.29      0.29 o 
   7   1   6       39.86       39.93      0.88 o 
   8   1   6        4.30        3.39      0.53 o 
   9   1   6       32.56       33.98      1.13 o 
  10   1   6       32.29       29.47      1.21 o 
  11   1   6        0.12        0.25      0.52 o 
  12   1   6        1.83        1.72      0.69 o 
  13   1   6        0.45        1.10      0.86 o 
  14   1   6        3.88        1.77      1.72 o 
 -18   2   6        3.92        3.43      0.98 o 
 -17   2   6       21.70       27.96      1.96 o 
 -16   2   6        6.68        5.89      1.23 o 
 -15   2   6       15.22       15.36      1.04 o 
 -14   2   6        1.81        2.03      0.59 o 
 -13   2   6        0.09        0.74      0.74 o 
 -12   2   6       77.78       64.39      1.73 o 
 -11   2   6       17.90       18.32      0.94 o 
 -10   2   6       26.34       25.29      1.04 o 
  -9   2   6       40.50       40.91      2.08 o 
  -8   2   6       17.34       17.09      0.71 o 
  -7   2   6      743.39      714.18      9.87 o 
  -6   2   6      167.13      149.73      2.41 o 
  -5   2   6       57.62       60.38      1.27 o 
  -4   2   6       21.87       22.90      0.71 o 
  -3   2   6        2.91        4.35      0.42 o 
  -2   2   6        0.71        0.60      0.26 o 
  -1   2   6        0.22       -0.06      0.25 o 
   0   2   6       18.28       13.80      0.59 o 
   1   2   6       35.93       40.95      0.82 o 
   2   2   6        0.00       -0.22      0.22 o 
   3   2   6      107.23      100.80      1.53 o 
   4   2   6        8.32        8.29      0.49 o 
   5   2   6       33.26       31.34      0.92 o 
   6   2   6      518.46      513.71      8.93 o 
   7   2   6      155.49      151.14      2.50 o 
   8   2   6      123.99      127.59      2.78 o 
   9   2   6        1.17        1.91      0.50 o 
  10   2   6        3.76        4.36      0.57 o 
  11   2   6        4.49        5.34      0.98 o 
  12   2   6        0.64       -0.37      0.69 o 
  13   2   6        4.47        2.94      0.87 o 
  14   2   6       10.80       10.89      2.45 o 
 -18   3   6       26.76       28.21      1.96 o 
 -17   3   6       13.25       19.13      1.72 o 
 -16   3   6       19.41       15.70      1.47 o 
 -15   3   6        4.86        5.40      0.98 o 
 -14   3   6       68.49       59.74      1.73 o 
 -13   3   6        3.01        1.72      0.59 o 
 -12   3   6       12.54       13.50      0.87 o 
 -11   3   6       66.88       61.82      1.73 o 
 -10   3   6       47.06       40.27      1.39 o 
  -9   3   6      239.61      238.30      4.51 o 
  -8   3   6       31.11       33.79      0.94 o 
  -7   3   6       70.53       76.87      1.51 o 
  -6   3   6      200.70      197.59      3.07 o 
  -5   3   6      313.67      320.34      4.02 o 
  -4   3   6      268.40      275.09      4.11 o 
  -3   3   6      131.55      120.13      1.98 o 
  -2   3   6      351.55      355.26      5.10 o 
  -1   3   6      187.45      188.27      3.64 o 
   0   3   6       94.33       89.58      1.65 o 
   1   3   6      114.13      108.73      1.62 o 
   2   3   6       58.98       55.57      1.17 o 
   3   3   6      242.39      230.14      3.03 o 
   4   3   6       29.63       26.89      0.76 o 
   5   3   6       28.03       23.07      1.04 o 
   6   3   6       76.57       80.12      2.44 o 
   7   3   6      365.76      352.31      5.24 o 
   8   3   6       13.30       12.18      0.96 o 
   9   3   6       97.75      103.39      2.43 o 
  10   3   6        0.55        1.51      0.61 o 
  11   3   6       35.16       35.71      1.39 o 
  12   3   6       16.48       18.15      1.72 o 
  13   3   6        2.24        1.39      0.77 o 
 -17   4   6       30.74       39.74      2.21 o 
 -16   4   6        0.77       -0.74      0.98 o 
 -15   4   6       26.48       29.19      1.96 o 
 -14   4   6        0.54        0.00      0.74 o 
 -13   4   6       14.95       17.09      1.04 o 
 -12   4   6        2.94        2.42      0.61 o 
 -11   4   6       22.01       23.67      1.04 o 
 -10   4   6       22.70       21.12      1.04 o 
  -9   4   6       37.45       37.16      1.39 o 
  -8   4   6      315.44      312.24      4.62 o 
  -7   4   6      781.93      763.11      9.07 o 
  -6   4   6        0.04        0.63      0.32 o 
  -5   4   6        8.36        9.45      0.49 o 
  -4   4   6       79.57       79.31      1.56 o 
  -3   4   6       16.22       15.63      0.65 o 
  -2   4   6       90.25       92.78      1.70 o 
  -1   4   6       44.98       48.95      1.39 o 
   0   4   6       28.42       29.14      0.80 o 
   1   4   6       47.58       42.44      1.29 o 
   2   4   6       28.25       26.74      1.84 o 
   3   4   6        1.39        0.12      1.10 o 
   4   4   6       95.69       96.69      3.28 o 
   5   4   6      157.49      149.34      2.65 o 
   6   4   6      340.06      326.23     11.16 o 
   7   4   6       15.18       15.26      0.79 o 
   8   4   6       12.60       12.20      0.71 o 
   9   4   6       10.06       10.33      0.71 o 
  10   4   6        0.62        1.10      0.69 o 
  11   4   6        4.06        3.19      0.87 o 
  12   4   6       14.39       14.66      1.12 o 
  13   4   6        3.57        4.17      1.23 o 
 -16   5   6        5.68        5.40      1.23 o 
 -15   5   6        0.64       -0.49      0.98 o 
 -14   5   6        7.55        5.15      0.98 o 
 -13   5   6        3.19        4.42      0.98 o 
 -12   5   6       56.83       57.89      1.64 o 
 -11   5   6        2.14        1.23      0.42 o 
 -10   5   6       32.70       31.42      0.99 o 
  -9   5   6       76.50       78.13      1.91 o 
  -8   5   6       24.11       22.84      1.84 o 
  -6   5   6      125.44      124.99      2.17 o 
  -5   5   6      183.23      174.98      2.83 o 
  -4   5   6        9.86        8.16      0.57 o 
  -3   5   6       44.17       38.46      0.99 o 
  -2   5   6       43.58       41.36      1.29 o 
  -1   5   6       19.78       19.65      0.75 o 
   0   5   6       18.84       12.17      0.77 o 
   1   5   6        0.04       -0.25      0.41 o 
   2   5   6        7.58        7.25      0.98 o 
   3   5   6       27.11       23.43      1.04 o 
   4   5   6        0.21       -0.98      0.98 o 
   5   5   6       20.09       20.12      1.59 o 
   6   5   6       72.54       72.64      1.60 o 
   7   5   6       71.79       65.16      1.46 o 
   8   5   6        1.44        0.87      0.46 o 
   9   5   6       20.06       23.70      0.99 o 
  10   5   6        3.95        5.05      0.65 o 
  11   5   6        3.77        2.37      0.77 o 
  12   5   6        2.93        3.86      0.87 o 
 -15   6   6        1.19        1.23      0.98 o 
 -14   6   6        9.46       11.28      1.47 o 
 -13   6   6        4.31        3.68      0.98 o 
 -12   6   6        7.27        6.31      0.77 o 
 -11   6   6        1.70        2.08      0.69 o 
 -10   6   6       11.76       10.23      0.71 o 
  -9   6   6        2.14        1.14      0.57 o 
  -8   6   6      160.63      162.29      2.69 o 
  -7   6   6      128.44      127.84      2.27 o 
  -6   6   6        7.55       10.48      0.68 o 
  -5   6   6        0.84        0.98      0.42 o 
  -4   6   6       82.08       72.09      1.42 o 
  -3   6   6       44.16       35.17      0.99 o 
  -2   6   6        2.51        1.35      0.72 o 
  -1   6   6        1.62        0.86      0.52 o 
   0   6   6       12.22       11.78      0.87 o 
   1   6   6        0.09        0.37      0.52 o 
   2   6   6        7.01        4.05      0.69 o 
   3   6   6        4.39        5.79      0.69 o 
   4   6   6        0.56        0.84      0.59 o 
   5   6   6      152.10      144.24      3.21 o 
   6   6   6      149.95      143.28      8.59 o 
   7   6   6       12.23        8.86      0.87 o 
   8   6   6        8.53        8.04      0.75 o 
   9   6   6        7.36        7.75      0.79 o 
  10   6   6       46.61       51.51      1.50 o 
  11   6   6        0.03        0.71      1.35 o 
 -14   7   6       10.67       11.55      1.04 o 
 -13   7   6       80.13       89.95      2.43 o 
 -12   7   6       62.40       68.69      1.99 o 
 -11   7   6        6.47        5.50      0.87 o 
 -10   7   6       23.64       23.21      1.21 o 
  -9   7   6        3.96        2.43      0.57 o 
  -8   7   6      205.78      208.10      3.40 o 
  -7   7   6       68.00       70.84      1.56 o 
  -6   7   6        4.67        4.15      0.57 o 
  -5   7   6       23.18       27.58      1.23 o 
  -4   7   6       12.34        8.92      0.60 o 
  -3   7   6        3.64        5.82      0.57 o 
  -2   7   6       50.82       47.04      1.47 o 
  -1   7   6        2.96        1.40      0.59 o 
   0   7   6       74.22       72.13      1.91 o 
   1   7   6       33.97       30.09      1.21 o 
   2   7   6        0.01       -0.49      0.52 o 
   3   7   6        2.19        0.60      0.74 o 
   4   7   6       12.96       10.46      0.87 o 
   5   7   6      149.15      149.27      3.38 o 
   6   7   6       61.99       55.52      1.82 o 
   7   7   6        2.46        2.13      0.77 o 
   8   7   6       10.60       11.08      1.35 o 
   9   7   6       29.14       28.39      1.47 o 
  10   7   6        0.01       -0.11      0.77 o 
 -13   8   6        8.75        6.25      1.10 o 
 -12   8   6       12.61       15.21      1.04 o 
 -11   8   6       13.97       15.03      1.04 o 
 -10   8   6       14.22       17.52      1.12 o 
  -9   8   6       14.47       15.07      1.12 o 
  -8   8   6       95.12      101.80      2.07 o 
  -7   8   6      121.07      127.08      2.41 o 
  -6   8   6       12.21       11.27      0.71 o 
  -5   8   6        8.73        9.24      0.87 o 
  -4   8   6       15.21       10.57      0.77 o 
  -3   8   6       45.90       35.35      1.29 o 
  -2   8   6       27.86       25.15      1.12 o 
  -1   8   6       60.28       48.94      1.56 o 
   0   8   6       33.33       28.09      1.21 o 
   1   8   6        0.12       -0.52      0.52 o 
   2   8   6       10.05       11.56      0.94 o 
   3   8   6        8.06        8.66      0.94 o 
   4   8   6        1.64        4.17      0.77 o 
   5   8   6       42.06       38.24      1.47 o 
   6   8   6       34.08       29.84      1.47 o 
   7   8   6        3.86        4.86      0.82 o 
   8   8   6        2.96        6.18      0.94 o 
   9   8   6        7.84       11.04      1.47 o 
 -11   9   6        5.19        5.03      0.87 o 
 -10   9   6        0.06       -0.49      0.74 o 
  -9   9   6        2.16        1.35      0.69 o 
  -8   9   6      101.07      100.85      2.60 o 
  -7   9   6        0.07       -0.47      0.50 o 
  -6   9   6        3.64        3.78      0.60 o 
  -5   9   6        0.89        1.39      0.57 o 
  -4   9   6       11.03       11.53      1.23 o 
  -3   9   6        4.58        1.23      0.98 o 
  -2   9   6        4.79        6.20      0.77 o 
  -1   9   6       29.67       28.47      1.21 o 
   0   9   6        2.81        1.47      0.69 o 
   1   9   6        0.05       -0.49      0.69 o 
   2   9   6       10.00       12.77      1.04 o 
   3   9   6        8.36        7.57      0.94 o 
   4   9   6        0.45       -0.22      0.86 o 
   5   9   6       60.06       63.69      2.08 o 
   6   9   6        0.41        1.28      0.77 o 
  -9  10   6        3.80        3.41      1.10 o 
  -8  10   6        6.60        7.17      0.94 o 
  -7  10   6        2.53        2.07      0.77 o 
  -6  10   6        0.71        2.56      0.77 o 
  -5  10   6        6.11        4.83      1.10 o 
  -4  10   6        0.01        0.49      0.98 o 
  -3  10   6        9.74        9.32      1.23 o 
  -2  10   6       27.23       26.49      1.72 o 
  -1  10   6        5.22        3.83      0.74 o 
   0  10   6        1.19        0.12      0.69 o 
   1  10   6        1.42        2.18      0.77 o 
   2  10   6        8.87       12.89      1.04 o 
   3  10   6        0.29        0.98      0.87 o 
   4  10   6        0.56       -0.25      1.23 o 
 -18   1   7       25.32       28.70      1.96 o 
 -17   1   7        8.58       12.94      1.04 o 
 -16   1   7       19.51       20.37      1.12 o 
 -15   1   7       13.48       12.17      0.87 o 
 -14   1   7       23.57       18.94      1.04 o 
 -13   1   7        2.36        2.58      0.69 o 
 -12   1   7        2.48        1.68      0.59 o 
 -11   1   7       23.40       20.63      1.04 o 
 -10   1   7      169.45      147.69      3.12 o 
  -9   1   7       63.18       61.75      1.84 o 
  -8   1   7      551.05      538.89      7.65 o 
  -7   1   7       34.56       34.85      0.99 o 
  -6   1   7       35.62       35.60      0.99 o 
  -5   1   7      135.06      136.51      2.27 o 
  -4   1   7       28.06       27.06      0.78 o 
  -3   1   7       32.00       32.88      0.74 o 
  -2   1   7       44.09       43.62      0.95 o 
  -1   1   7      106.23      115.73      1.75 o 
   0   1   7        6.21        7.07      0.46 o 
   1   1   7       53.86       54.49      1.22 o 
   2   1   7        0.00       -0.32      0.32 o 
   3   1   7      188.71      199.47      3.60 o 
   4   1   7      124.42      126.23      2.78 o 
   5   1   7       97.74       94.76      3.68 o 
   6   1   7      115.42      115.41      2.60 o 
   7   1   7        0.69        0.86      0.69 o 
   8   1   7      134.45      135.16      4.17 o 
   9   1   7       70.14       75.55      2.94 o 
  13   1   7        0.03       -0.49      0.98 o 
 -17   2   7        8.89        8.83      1.47 o 
 -16   2   7       21.15       19.14      1.21 o 
 -15   2   7        0.05       -0.49      0.52 o 
 -14   2   7        0.08       -0.07      0.59 o 
 -13   2   7       29.54       25.21      1.35 o 
 -12   2   7       67.34       62.30      1.73 o 
 -11   2   7      226.63      205.80      4.16 o 
 -10   2   7      169.45      144.61      3.12 o 
  -9   2   7        3.14        3.57      0.50 o 
  -8   2   7       81.95       78.81      1.87 o 
  -7   2   7     1384.56     1383.59     18.69 o 
  -6   2   7        4.84        6.74      0.57 o 
  -5   2   7       86.70       86.03      1.70 o 
  -4   2   7       14.95       13.83      0.60 o 
  -3   2   7       18.23       17.18      0.71 o 
  -2   2   7        6.25        6.60      0.42 o 
  -1   2   7      147.53      152.21      2.14 o 
   0   2   7       36.64       35.95      0.99 o 
   1   2   7       58.52       57.48      1.38 o 
   2   2   7       43.68       46.64      1.13 o 
   3   2   7      349.35      354.52      5.57 o 
   4   2   7      113.08      114.58      2.12 o 
   5   2   7       68.80       76.96      1.60 o 
   6   2   7      210.66      211.03      4.17 o 
   7   2   7       19.51       21.83      1.72 o 
   8   2   7       19.61       21.34      1.59 o 
   9   2   7        5.36        5.22      0.77 o 
  10   2   7        1.82        1.47      0.69 o 
  11   2   7       23.62       25.26      1.72 o 
  12   2   7       14.55       14.47      1.47 o 
 -17   3   7       10.68       13.00      1.47 o 
 -16   3   7        1.22        1.96      0.98 o 
 -15   3   7        4.61        3.46      0.86 o 
 -14   3   7        2.56        4.06      0.74 o 
 -13   3   7        6.42        7.60      0.77 o 
 -12   3   7       18.13       15.10      1.96 o 
 -11   3   7        2.42        1.59      0.61 o 
 -10   3   7      169.64      154.17      3.30 o 
  -9   3   7       11.00       11.65      0.72 o 
  -8   3   7       63.17       63.14      1.36 o 
  -7   3   7      212.74      210.10      3.35 o 
  -6   3   7      275.54      300.27      4.98 o 
  -5   3   7       95.43       95.01      2.45 o 
  -4   3   7       54.98       58.97      1.27 o 
  -3   3   7        0.01        0.32      0.36 o 
  -2   3   7       20.41       19.32      0.75 o 
  -1   3   7       46.55       46.28      1.58 o 
   0   3   7       10.59        7.80      0.50 o 
   1   3   7       24.82       27.48      0.89 o 
   2   3   7        8.70        8.97      0.61 o 
   3   3   7       65.32       67.59      1.46 o 
   4   3   7       19.89       18.12      0.79 o 
   5   3   7        0.95        0.41      0.39 o 
   6   3   7      258.12      262.78      4.06 o 
   7   3   7       23.97       23.98      0.89 o 
   8   3   7       27.13       27.74      1.29 o 
   9   3   7        8.05        6.80      0.87 o 
  10   3   7        2.31        4.54      0.87 o 
  11   3   7        3.18        3.60      0.87 o 
  12   3   7        4.66        3.92      1.23 o 
 -16   4   7       41.24       51.76      2.45 o 
 -15   4   7       39.43       52.25      2.45 o 
 -14   4   7       17.64       21.34      1.72 o 
 -13   4   7        5.32        5.18      0.86 o 
 -12   4   7        3.58        5.10      0.69 o 
 -11   4   7       27.40       27.24      1.21 o 
 -10   4   7       20.85       20.26      2.33 o 
  -9   4   7       10.72        9.77      0.87 o 
  -8   4   7      136.59      139.75      2.41 o 
  -7   4   7       76.75       79.17      2.15 o 
  -6   4   7       56.23       54.61      1.89 o 
  -5   4   7        2.26        2.04      0.42 o 
  -4   4   7       30.02       30.67      0.99 o 
  -3   4   7       49.26       43.36      1.13 o 
  -2   4   7      123.15      104.58      1.93 o 
  -1   4   7        0.73        0.25      0.31 o 
   0   4   7        0.00        0.25      0.52 o 
   1   4   7       17.92       18.69      0.94 o 
   2   4   7        7.11        6.39      0.69 o 
   3   4   7        0.02        0.00      0.52 o 
   4   4   7       32.06       29.98      1.23 o 
   5   4   7       14.29       10.51      0.65 o 
   6   4   7       55.29       55.90      1.32 o 
   7   4   7       52.66       51.72      1.96 o 
   8   4   7        3.81        2.94      0.60 o 
   9   4   7       46.84       46.94      1.64 o 
  10   4   7       13.20       11.51      1.96 o 
  11   4   7       64.74       68.47      4.05 o 
 -15   5   7        0.27        0.74      0.98 o 
 -14   5   7       11.90       13.98      1.47 o 
 -13   5   7        1.10        0.74      0.98 o 
 -12   5   7       20.53       23.26      1.35 o 
 -11   5   7        0.74        0.49      0.86 o 
 -10   5   7       11.53        9.94      0.87 o 
  -9   5   7        3.78        4.08      0.69 o 
  -8   5   7        2.91        4.43      0.69 o 
  -7   5   7       25.37       27.34      0.89 o 
  -6   5   7        0.86        1.23      0.42 o 
  -5   5   7        7.65        6.47      0.57 o 
  -4   5   7       11.08        8.18      0.57 o 
  -3   5   7       31.70       35.76      0.99 o 
  -2   5   7       22.72       24.29      1.04 o 
  -1   5   7      163.31      132.09      2.86 o 
   0   5   7        0.70        0.37      0.52 o 
   1   5   7        0.83        0.61      0.52 o 
   2   5   7        0.18       -0.12      0.52 o 
   3   5   7       11.62       12.14      0.87 o 
   4   5   7        2.57        1.47      0.69 o 
   5   5   7        3.82        3.36      0.98 o 
   6   5   7        2.46        3.29      0.74 o 
   7   5   7        7.26        8.89      0.71 o 
   8   5   7        0.25       -0.61      0.66 o 
   9   5   7        0.13       -0.69      0.69 o 
  10   5   7        6.29        6.97      1.10 o 
  11   5   7        0.69        1.35      0.87 o 
 -14   6   7        3.94        4.66      1.23 o 
 -13   6   7       14.00       13.98      1.47 o 
 -12   6   7        4.24        5.15      0.98 o 
 -11   6   7        0.11       -0.59      0.59 o 
 -10   6   7       19.39       19.03      1.04 o 
  -9   6   7       33.21       35.46      1.39 o 
  -8   6   7      104.25      112.59      2.60 o 
  -7   6   7        0.59        1.19      0.59 o 
  -6   6   7       34.47       30.92      0.99 o 
  -5   6   7        2.35        1.64      0.42 o 
  -4   6   7        3.31        1.93      0.46 o 
  -3   6   7       12.52       12.21      0.71 o 
  -2   6   7      118.21       98.66      2.43 o 
  -1   6   7        7.19        8.37      0.69 o 
   0   6   7        5.76        4.08      1.47 o 
   1   6   7        0.45        0.35      0.59 o 
   2   6   7        8.70        7.25      1.35 o 
   3   6   7        4.10        3.83      0.74 o 
   4   6   7       27.57       26.76      3.68 o 
   5   6   7        8.37        5.30      0.77 o 
   6   6   7        2.55        3.09      0.69 o 
   7   6   7        2.31        2.73      0.77 o 
   8   6   7        0.66        0.86      0.69 o 
   9   6   7        1.05        1.88      0.77 o 
  10   6   7       12.55       14.38      1.21 o 
 -13   7   7        0.06        0.00      0.98 o 
 -12   7   7       10.41       11.53      1.47 o 
 -11   7   7       21.14       19.13      1.72 o 
 -10   7   7       14.98       19.29      1.21 o 
  -9   7   7       18.48       13.75      1.04 o 
  -8   7   7        4.39        4.32      0.69 o 
  -7   7   7       44.08       46.78      1.59 o 
  -6   7   7        5.53        5.52      0.69 o 
  -5   7   7        9.33       10.01      0.65 o 
  -4   7   7       20.88       18.39      0.85 o 
  -3   7   7       10.00        9.52      0.87 o 
  -2   7   7       13.50        8.86      0.87 o 
  -1   7   7       10.21        7.26      0.77 o 
   0   7   7        8.63       11.77      0.87 o 
   1   7   7       25.04       23.41      1.12 o 
   2   7   7        6.74        7.05      1.35 o 
   3   7   7        7.89        7.88      1.10 o 
   4   7   7        0.02       -0.42      0.59 o 
   5   7   7        1.86        3.73      0.77 o 
   6   7   7       10.97       11.70      1.84 o 
   7   7   7       27.74       27.35      1.39 o 
   8   7   7        0.07        0.61      1.10 o 
 -11   8   7        0.15        0.49      0.98 o 
 -10   8   7        7.21        6.87      1.23 o 
  -9   8   7       37.01       42.20      2.33 o 
  -8   8   7       90.89       91.25      2.43 o 
  -7   8   7        2.20        3.58      0.60 o 
  -6   8   7       86.59       96.02      1.98 o 
  -5   8   7        3.47        2.70      0.69 o 
  -4   8   7        0.74       -0.46      1.10 o 
  -3   8   7       14.58       11.82      0.94 o 
  -2   8   7        2.18        0.04      1.10 o 
  -1   8   7        7.64        6.11      0.77 o 
   0   8   7        6.62        4.89      0.77 o 
   1   8   7        1.45        0.95      0.59 o 
   2   8   7        2.17        1.47      0.69 o 
   3   8   7       11.53       12.63      1.04 o 
   4   8   7       11.14       11.65      1.04 o 
   5   8   7       82.60       85.63      3.56 o 
   6   8   7        0.48        1.61      0.77 o 
   7   8   7       46.07       49.06      2.45 o 
 -10   9   7       13.36       15.94      1.72 o 
  -9   9   7        1.69        4.24      0.77 o 
  -8   9   7       23.25       22.65      1.03 o 
  -7   9   7        0.07       -0.53      0.60 o 
  -6   9   7       96.61      113.99      2.86 o 
  -5   9   7       11.28       10.18      1.23 o 
  -4   9   7        1.27        1.47      0.98 o 
  -3   9   7        7.57        6.13      1.23 o 
  -2   9   7       57.80       54.96      1.73 o 
  -1   9   7        1.74        1.59      0.69 o 
   0   9   7       10.36       11.49      0.94 o 
   1   9   7       19.79       20.95      1.47 o 
   2   9   7       10.11       16.09      1.12 o 
   3   9   7       13.04       12.59      1.04 o 
   4   9   7       25.98       31.40      2.21 o 
  -6  10   7       35.17       39.74      1.64 o 
  -5  10   7        3.88        2.65      0.94 o 
  -4  10   7        0.11        0.00      0.98 o 
  -3  10   7        0.00       -0.49      0.98 o 
  -2  10   7       24.45       28.94      1.96 o 
  -1  10   7        5.12        5.77      0.87 o 
   0  10   7       27.84       23.06      1.96 o 
 -17   0   8        0.01       -0.25      0.98 o 
 -16   0   8        6.20       10.06      1.47 o 
 -15   0   8       22.01       18.40      1.72 o 
 -14   0   8       13.90       12.02      1.47 o 
 -13   0   8        4.71        3.92      0.98 o 
 -12   0   8        0.03       -0.74      0.98 o 
 -11   0   8       11.30       11.77      1.23 o 
 -10   0   8       10.55       10.55      1.23 o 
  -9   0   8      345.16      324.27      8.59 o 
  -8   0   8       26.75       22.81      1.47 o 
  -7   0   8       28.79       24.04      1.72 o 
  -6   0   8     1813.96     1833.20     30.27 o 
  -5   0   8      502.96      498.68      8.85 o 
  -4   0   8       20.36       21.96      1.04 o 
  -3   0   8       83.75       85.61      2.08 o 
  -2   0   8       31.73       38.46      2.33 o 
  -1   0   8       26.90       28.36      1.04 o 
   0   0   8        9.15        9.38      0.74 o 
   1   0   8        5.12        5.50      0.74 o 
   2   0   8        2.75        3.73      0.59 o 
   3   0   8      113.00      115.53      3.68 o 
   4   0   8      277.06      290.67      7.85 o 
   5   0   8      124.17      131.48      4.17 o 
   6   0   8       40.51       45.62      2.21 o 
   7   0   8      218.99      231.06      6.62 o 
   8   0   8      276.23      292.14      7.85 o 
 -17   1   8        8.49       10.33      1.04 o 
 -16   1   8        0.06       -0.25      0.69 o 
 -15   1   8       51.79       54.12      1.73 o 
 -14   1   8        0.60       -0.25      0.69 o 
 -13   1   8        6.78        7.50      0.87 o 
 -12   1   8        0.07       -0.61      0.86 o 
 -11   1   8       68.19       65.99      1.91 o 
 -10   1   8        2.30        2.33      0.69 o 
  -9   1   8        1.18        0.98      0.69 o 
  -8   1   8        7.03        7.28      0.57 o 
  -7   1   8      312.92      307.27      4.67 o 
  -6   1   8      128.09      128.92      2.58 o 
  -5   1   8      149.67      149.63      2.55 o 
  -4   1   8       10.52        9.45      0.53 o 
  -3   1   8        4.50        5.06      0.45 o 
  -2   1   8      132.53      131.97      2.09 o 
  -1   1   8        9.55        9.94      0.49 o 
   0   1   8       26.13       26.21      0.74 o 
   1   1   8        2.82        2.42      0.39 o 
   2   1   8       76.80       77.18      1.60 o 
   3   1   8       20.57       22.16      1.87 o 
   4   1   8       35.52       38.16      1.47 o 
   5   1   8        6.61        4.05      0.87 o 
   6   1   8       65.22       68.21      1.99 o 
   7   1   8       78.07       82.58      2.25 o 
   8   1   8       81.53       92.72      3.43 o 
   9   1   8        3.41        4.66      1.23 o 
 -16   2   8        1.34        1.17      0.77 o 
 -15   2   8        5.35        3.78      0.77 o 
 -14   2   8        0.08       -0.37      0.69 o 
 -13   2   8       31.40       33.61      1.39 o 
 -12   2   8        1.57        2.33      0.69 o 
 -11   2   8       11.29        7.03      0.98 o 
 -10   2   8        0.67        0.42      0.59 o 
  -9   2   8       10.31       11.08      0.74 o 
  -8   2   8      116.71      113.01      2.12 o 
  -7   2   8       27.91       24.30      0.99 o 
  -6   2   8      315.34      323.63      4.91 o 
  -5   2   8       86.82       88.59      1.79 o 
  -4   2   8        0.24        0.49      0.46 o 
  -3   2   8        0.19       -0.25      0.42 o 
  -2   2   8        1.18        1.29      0.37 o 
  -1   2   8        0.00       -0.06      0.37 o 
   0   2   8        0.27        0.31      0.37 o 
   1   2   8        5.62        6.03      0.57 o 
   2   2   8        4.61        6.06      0.57 o 
   3   2   8        0.76        0.20      0.46 o 
   4   2   8        0.21       -0.70      0.70 o 
   5   2   8      109.49      114.21      2.17 o 
   6   2   8        1.51        1.47      1.23 o 
   7   2   8      107.47      107.93      3.68 o 
   8   2   8       65.30       63.29      2.70 o 
   9   2   8        4.19        1.96      1.23 o 
 -16   3   8        5.42        6.62      1.23 o 
 -15   3   8       26.58       24.43      1.29 o 
 -14   3   8        9.29        8.46      0.87 o 
 -13   3   8       13.27       17.35      1.12 o 
 -12   3   8        0.42       -0.42      0.59 o 
 -11   3   8        5.52        2.75      0.74 o 
 -10   3   8        8.21        8.73      0.77 o 
  -9   3   8       10.89        9.81      0.71 o 
  -8   3   8       73.62       76.16      1.65 o 
  -7   3   8      113.33      107.92      2.07 o 
  -6   3   8       21.86       22.05      0.85 o 
  -5   3   8       13.66       11.65      0.71 o 
  -4   3   8       10.41       10.11      0.62 o 
  -3   3   8       41.45       37.90      1.08 o 
  -2   3   8       25.45       24.96      0.89 o 
  -1   3   8       10.66        9.89      0.60 o 
   0   3   8       86.89       79.18      3.92 o 
   1   3   8        7.44        7.54      0.60 o 
   2   3   8       14.60       12.45      0.71 o 
   3   3   8        2.97        4.17      0.57 o 
   4   3   8       14.35       13.89      0.79 o 
   5   3   8       54.94       54.42      1.67 o 
   6   3   8        0.83        0.74      0.69 o 
   7   3   8       19.90       19.38      1.72 o 
   8   3   8       44.43       46.85      2.45 o 
   9   3   8        1.12        0.74      1.23 o 
  10   3   8        1.48        1.47      1.23 o 
 -15   4   8        3.23        2.70      1.23 o 
 -14   4   8        0.02       -0.61      0.69 o 
 -13   4   8        1.36        0.98      0.69 o 
 -12   4   8        3.06        4.37      0.77 o 
 -11   4   8       22.30       23.26      1.35 o 
 -10   4   8        9.23        9.67      0.98 o 
  -9   4   8       27.92       25.24      1.59 o 
  -8   4   8       21.06       20.12      0.85 o 
  -7   4   8        4.69        5.68      0.57 o 
  -6   4   8       13.06       11.34      0.71 o 
  -5   4   8        0.07        0.00      0.42 o 
  -4   4   8       24.46       23.61      0.89 o 
  -3   4   8       12.49       11.30      0.65 o 
  -2   4   8        2.01        1.14      0.46 o 
  -1   4   8        1.39        2.00      0.61 o 
   0   4   8        5.41        4.92      0.69 o 
   1   4   8        8.56        6.72      0.77 o 
   2   4   8       11.34       11.90      0.87 o 
   3   4   8        3.58        4.71      0.69 o 
   4   4   8       41.30       37.54      1.39 o 
   5   4   8        0.66        0.86      0.69 o 
   6   4   8        9.41        9.88      0.94 o 
   7   4   8        0.37        0.49      0.98 o 
   8   4   8        0.00        0.00      0.98 o 
   9   4   8        8.66        9.57      1.47 o 
 -14   5   8        0.10       -0.98      0.98 o 
 -13   5   8       12.91       15.49      1.12 o 
 -12   5   8        0.82        1.10      0.69 o 
 -11   5   8        0.29       -0.37      0.86 o 
 -10   5   8        7.54        5.89      0.87 o 
  -9   5   8       56.94       57.65      1.73 o 
  -8   5   8       26.45       29.82      1.21 o 
  -7   5   8       12.69       13.60      0.71 o 
  -6   5   8        2.72        3.38      0.57 o 
  -5   5   8        5.38        5.60      0.57 o 
  -4   5   8       49.21       54.00      1.32 o 
  -3   5   8       88.56       92.19      1.84 o 
  -2   5   8        4.12        2.84      0.69 o 
  -1   5   8        0.21        0.42      0.59 o 
   0   5   8       65.32       54.09      1.64 o 
   1   5   8        3.45        3.07      0.69 o 
   2   5   8       11.47       12.80      0.94 o 
   3   5   8        8.82        8.72      0.87 o 
   4   5   8        4.87        4.02      0.77 o 
   5   5   8       45.19       49.99      4.66 o 
   6   5   8       28.13       30.91      1.47 o 
   7   5   8        0.00       -0.69      0.69 o 
   8   5   8        3.85        2.94      1.23 o 
   9   5   8        6.13        3.92      1.47 o 
 -13   6   8       12.25       16.93      1.72 o 
 -12   6   8        5.23        5.99      1.47 o 
 -11   6   8        0.27        0.37      0.69 o 
 -10   6   8       27.22       21.59      1.21 o 
  -9   6   8        0.00       -0.69      0.69 o 
  -8   6   8        3.67        2.33      0.69 o 
  -7   6   8        0.98       -0.21      0.61 o 
  -6   6   8        9.04       11.11      0.71 o 
  -5   6   8       28.12       32.02      1.13 o 
  -4   6   8       13.78       12.43      0.75 o 
  -3   6   8       19.54       15.47      1.04 o 
  -2   6   8        7.73        6.76      0.77 o 
  -1   6   8       65.34       56.33      1.73 o 
   0   6   8        9.07        8.09      0.77 o 
   1   6   8       11.72       12.37      0.94 o 
   2   6   8        0.56        0.11      0.59 o 
   3   6   8        6.89        8.31      0.87 o 
   4   6   8        5.27        5.19      1.23 o 
   5   6   8        2.35        2.51      0.77 o 
   6   6   8       21.30       27.82      1.72 o 
   7   6   8        0.71       -0.25      0.77 o 
   8   6   8        7.08        6.62      1.23 o 
 -11   7   8        8.84        9.15      0.94 o 
 -10   7   8       18.06       16.69      1.21 o 
  -9   7   8        4.82        5.34      0.98 o 
  -8   7   8       39.98       43.05      1.56 o 
  -7   7   8        0.06        0.12      0.69 o 
  -6   7   8        7.35        5.55      1.35 o 
  -5   7   8        6.51        6.65      0.65 o 
  -4   7   8        0.90        0.49      0.69 o 
  -3   7   8        2.19        2.72      0.69 o 
  -2   7   8        0.69        0.63      0.59 o 
  -1   7   8       38.55       35.45      1.39 o 
   0   7   8        3.87        4.57      0.77 o 
   1   7   8        2.48        3.27      0.86 o 
   2   7   8        0.02       -0.25      0.69 o 
   3   7   8       18.23       18.09      1.12 o 
   4   7   8        4.97        6.68      0.94 o 
   5   7   8       27.26       30.76      1.47 o 
   6   7   8       15.07       14.47      1.72 o 
 -10   8   8       33.75       39.74      1.73 o 
  -9   8   8        0.33       -0.69      0.69 o 
  -8   8   8        0.16       -0.69      0.69 o 
  -7   8   8       45.91       43.30      1.56 o 
  -6   8   8       84.99      101.31      3.68 o 
  -5   8   8       28.80       31.64      1.96 o 
  -4   8   8        1.99        1.23      0.69 o 
  -3   8   8        3.01        1.72      0.69 o 
  -2   8   8       21.26       21.63      1.21 o 
  -1   8   8        2.04        6.59      0.94 o 
   0   8   8        1.21        1.35      0.69 o 
   1   8   8       14.13       12.42      1.04 o 
   2   8   8        0.36       -0.49      0.69 o 
   3   8   8       23.91       30.58      1.47 o 
  -6   9   8       21.44       25.51      1.96 o 
  -5   9   8        1.16        2.45      0.98 o 
  -4   9   8       11.64       16.43      1.72 o 
  -3   9   8        1.75        2.08      0.87 o 
  -2   9   8       10.05       14.02      1.12 o 
  -1   9   8        0.63       -0.74      0.98 o 
   0   9   8       18.46       18.40      1.96 o 
 -15   1   9       26.40       26.74      1.39 o 
 -14   1   9       28.21       26.57      1.47 o 
 -13   1   9        4.84        4.37      0.77 o 
 -12   1   9        0.86        0.12      0.69 o 
 -11   1   9        6.58        5.26      1.47 o 
 -10   1   9       14.35       16.82      1.04 o 
  -9   1   9       55.74       59.28      1.82 o 
  -8   1   9       11.02       12.22      0.71 o 
  -7   1   9       57.15       58.03      1.42 o 
  -6   1   9      503.49      512.73      7.46 o 
  -5   1   9        0.09        0.25      0.57 o 
  -4   1   9      303.61      310.66      4.14 o 
  -3   1   9       70.93       72.86      1.91 o 
  -2   1   9       60.83       65.03      1.23 o 
  -1   1   9        3.98        3.63      0.45 o 
   0   1   9       10.07       10.48      0.57 o 
   1   1   9        1.70        0.69      0.50 o 
   2   1   9        2.95        2.87      0.57 o 
   3   1   9        7.30        7.12      0.87 o 
   4   1   9        2.11        3.13      0.77 o 
   5   1   9        0.78        0.98      0.69 o 
   6   1   9       13.76       12.34      1.96 o 
   7   1   9       43.66       45.87      2.45 o 
   8   1   9        0.42        0.98      1.23 o 
 -15   2   9       13.41       13.67      1.04 o 
 -14   2   9        9.07       11.76      1.10 o 
 -13   2   9        2.52        2.08      0.69 o 
 -12   2   9       23.30       23.46      1.21 o 
 -11   2   9        2.27        1.23      0.69 o 
 -10   2   9       13.67       13.65      1.47 o 
  -9   2   9       20.53       21.35      0.94 o 
  -8   2   9       56.04       54.16      1.36 o 
  -7   2   9        2.87        4.19      0.57 o 
  -6   2   9       23.82       21.66      1.20 o 
  -5   2   9      180.81      185.34      3.12 o 
  -4   2   9      133.64      134.41      3.64 o 
  -3   2   9        7.06        9.94      0.71 o 
  -2   2   9       53.34       53.91      1.10 o 
  -1   2   9        0.16        0.12      0.37 o 
   0   2   9        0.28       -0.16      0.46 o 
   1   2   9        5.18        4.42      0.57 o 
   2   2   9        0.48       -0.51      0.76 o 
   3   2   9       14.06       15.79      0.85 o 
   4   2   9       11.43       10.92      1.04 o 
   5   2   9       27.23       27.38      1.39 o 
   6   2   9        6.05        8.09      1.47 o 
   7   2   9       19.91       18.40      1.96 o 
   8   2   9       16.66       18.40      1.96 o 
 -15   3   9        0.62        0.98      0.98 o 
 -14   3   9        8.56       11.41      1.04 o 
 -13   3   9       17.95       23.18      1.21 o 
 -12   3   9        3.59        2.70      0.69 o 
 -11   3   9        4.99        3.59      0.69 o 
 -10   3   9        1.90        2.45      0.69 o 
  -9   3   9      121.08      127.23      2.36 o 
  -8   3   9        0.78        0.74      0.57 o 
  -7   3   9        1.60        1.57      0.73 o 
  -6   3   9       37.93       40.19      1.17 o 
  -5   3   9        9.79        8.49      0.65 o 
  -4   3   9        3.39        3.70      0.57 o 
  -3   3   9        0.04       -0.33      0.42 o 
  -2   3   9        0.02       -0.42      0.42 o 
  -1   3   9       44.84       42.70      1.47 o 
   0   3   9       49.77       47.85      1.56 o 
   1   3   9        5.06        4.76      0.77 o 
   2   3   9        6.86        6.49      0.60 o 
   3   3   9        5.35        6.16      0.71 o 
   4   3   9      122.37      121.59      2.31 o 
   5   3   9        9.87       12.55      1.04 o 
   6   3   9        0.93        2.21      1.23 o 
   7   3   9        5.15        5.89      1.47 o 
   8   3   9        4.72        5.15      1.47 o 
 -14   4   9       16.28       17.91      1.72 o 
 -13   4   9        0.35        0.49      0.74 o 
 -12   4   9       42.01       45.39      1.64 o 
 -11   4   9        3.83        3.07      0.69 o 
 -10   4   9       13.22       11.30      1.04 o 
  -9   4   9       68.50       66.23      3.56 o 
  -8   4   9       12.24       13.39      0.85 o 
  -7   4   9        4.71        5.91      0.60 o 
  -6   4   9        0.78        0.96      0.50 o 
  -5   4   9       12.88       11.78      0.71 o 
  -4   4   9       21.94       20.46      0.85 o 
  -3   4   9       23.72       19.36      0.89 o 
  -2   4   9       53.46       50.29      1.73 o 
  -1   4   9        4.94        4.23      0.86 o 
   0   4   9        8.89        4.86      0.77 o 
   1   4   9        0.31       -0.60      0.74 o 
   2   4   9        2.45        1.96      0.69 o 
   3   4   9       13.32       13.78      1.04 o 
   4   4   9       12.00       14.09      1.12 o 
   5   4   9        0.64        0.41      0.77 o 
   6   4   9        0.56       -0.98      0.98 o 
   7   4   9       17.85       22.81      1.96 o 
 -13   5   9        3.64        3.68      1.23 o 
 -12   5   9        0.74       -0.69      0.69 o 
 -11   5   9        6.52        7.68      1.10 o 
 -10   5   9        0.14        0.37      0.69 o 
  -9   5   9        1.15        0.86      1.35 o 
  -8   5   9       34.72       38.90      1.56 o 
  -7   5   9        2.49        2.71      0.60 o 
  -6   5   9        2.16        3.52      0.57 o 
  -5   5   9        3.90        3.54      0.57 o 
  -4   5   9        0.33       -0.38      0.46 o 
  -3   5   9        7.91        7.60      0.87 o 
  -2   5   9       11.00        8.40      0.87 o 
  -1   5   9        6.89        3.73      0.86 o 
   0   5   9        2.34        1.35      0.69 o 
   1   5   9        8.86        6.90      0.87 o 
   2   5   9        6.04        5.65      0.77 o 
   3   5   9        0.00       -0.25      0.69 o 
   4   5   9        1.02        0.61      0.69 o 
   5   5   9       12.85       16.15      1.12 o 
   6   5   9        2.74        2.70      0.87 o 
 -11   6   9        8.21        8.86      1.04 o 
 -10   6   9        0.40       -0.69      0.69 o 
  -9   6   9       26.89       32.15      2.33 o 
  -8   6   9        6.91        8.76      0.94 o 
  -7   6   9        2.32        4.00      0.77 o 
  -6   6   9        1.33        1.47      0.58 o 
  -5   6   9        2.53        2.95      0.63 o 
  -4   6   9       14.07       17.47      1.12 o 
  -3   6   9        1.62        1.69      0.77 o 
  -2   6   9        2.44        1.47      0.69 o 
  -1   6   9       32.39       34.18      1.47 o 
   0   6   9        0.06        0.74      0.69 o 
   1   6   9        3.33        2.64      0.77 o 
   2   6   9        0.88        1.39      0.77 o 
   3   6   9        0.04       -0.69      0.69 o 
   4   6   9        3.23        4.95      0.94 o 
   5   6   9        1.11        1.23      0.98 o 
  -9   7   9        3.65        4.40      1.23 o 
  -8   7   9       75.09       93.64      2.60 o 
  -7   7   9        4.39        3.19      0.87 o 
  -6   7   9        0.01       -0.25      0.98 o 
  -5   7   9        0.00        0.25      0.98 o 
  -4   7   9        2.68        1.91      0.77 o 
  -3   7   9        1.01        0.49      0.74 o 
  -2   7   9       24.85       22.05      1.29 o 
  -1   7   9        0.07        0.12      0.69 o 
   0   7   9        3.48        4.51      0.77 o 
   1   7   9        2.34        4.08      0.87 o 
   2   7   9        2.28        2.18      0.77 o 
  -4   8   9        4.86        7.60      1.47 o 
  -3   8   9        0.02        0.49      1.23 o 
  -2   8   9       20.45       22.08      1.96 o 
  -1   8   9       17.53       18.89      1.72 o 
 -13   0  10       36.20       51.02      2.70 o 
 -12   0  10        2.94        3.43      1.23 o 
 -11   0  10        9.72       11.77      1.47 o 
 -10   0  10       84.52       86.10      3.43 o 
  -9   0  10       27.83       26.98      1.96 o 
  -8   0  10       12.91       10.30      1.23 o 
  -7   0  10        5.89        6.38      1.23 o 
  -6   0  10        3.41        2.62      0.77 o 
  -5   0  10      160.46      173.28      7.73 o 
  -4   0  10      290.77      305.28      6.38 o 
  -3   0  10      111.85      121.34      2.86 o 
  -2   0  10       26.49       27.47      1.21 o 
  -1   0  10       39.70       44.28      1.56 o 
   0   0  10       17.82       15.98      1.04 o 
   1   0  10        0.07        0.00      0.98 o 
   2   0  10        2.88        1.23      0.98 o 
   3   0  10       11.33        9.57      1.47 o 
   4   0  10        5.93        6.13      1.47 o 
   5   0  10        1.18       -0.49      1.23 o 
   6   0  10        3.82        2.45      1.23 o 
 -13   1  10        1.19        1.23      0.87 o 
 -12   1  10       24.75       29.43      1.39 o 
 -11   1  10        1.00        0.98      0.69 o 
 -10   1  10        2.89        3.69      0.98 o 
  -9   1  10        4.34        4.30      0.87 o 
  -8   1  10        3.66        2.45      0.69 o 
  -7   1  10        2.13        1.80      0.57 o 
  -6   1  10       26.46       27.78      1.37 o 
  -5   1  10       69.17       70.81      1.70 o 
  -4   1  10       73.50       75.93      1.47 o 
  -3   1  10        0.73        0.92      0.49 o 
  -2   1  10       38.02       38.06      1.04 o 
  -1   1  10       13.00       13.34      0.74 o 
   0   1  10        1.43        1.06      0.57 o 
   1   1  10       24.47       25.56      1.03 o 
   2   1  10        6.62        7.04      0.87 o 
   3   1  10        0.14        0.00      0.69 o 
   4   1  10        9.30        8.97      1.04 o 
   5   1  10       24.64       27.24      1.39 o 
   6   1  10        0.56       -0.98      0.98 o 
 -13   2  10        9.08        8.09      1.47 o 
 -12   2  10        6.87        6.69      0.94 o 
 -11   2  10        0.87        1.47      0.74 o 
 -10   2  10       22.80       20.52      1.29 o 
  -9   2  10        0.00       -0.57      0.57 o 
  -8   2  10       21.58       24.35      1.03 o 
  -7   2  10        3.59        3.71      0.60 o 
  -6   2  10       55.39       60.12      1.56 o 
  -5   2  10       38.94       44.30      1.32 o 
  -4   2  10       78.32       85.01      1.84 o 
  -3   2  10        9.96       10.85      0.79 o 
  -2   2  10       77.33       79.44      1.84 o 
  -1   2  10        3.04        3.20      0.57 o 
   0   2  10        1.79        2.29      0.57 o 
   1   2  10       24.80       22.49      0.99 o 
   2   2  10        3.55        6.13      0.71 o 
   3   2  10        8.57        9.42      0.94 o 
   4   2  10        1.69        1.69      0.77 o 
   5   2  10        0.60       -0.69      0.69 o 
   6   2  10        0.85       -0.74      1.23 o 
 -12   3  10        0.86       -0.12      0.69 o 
 -11   3  10        2.34        1.39      0.77 o 
 -10   3  10        4.96        4.60      0.98 o 
  -9   3  10        2.95        2.47      0.60 o 
  -8   3  10       38.87       42.38      1.32 o 
  -7   3  10        7.54        9.10      0.79 o 
  -6   3  10       14.26       17.61      0.89 o 
  -5   3  10        5.82        4.28      0.65 o 
  -4   3  10       15.13       14.17      0.85 o 
  -3   3  10        1.49        1.23      0.57 o 
  -2   3  10        8.45        8.21      0.98 o 
  -1   3  10        3.94        3.64      0.77 o 
   0   3  10        7.62        7.17      1.10 o 
   1   3  10        1.24        0.61      0.69 o 
   2   3  10        4.97        4.49      1.23 o 
   3   3  10       19.26       21.46      2.82 o 
   4   3  10        1.30        0.79      1.59 o 
   5   3  10        2.74        2.94      1.23 o 
 -11   4  10        2.75        0.74      0.87 o 
 -10   4  10        0.46        0.37      0.69 o 
  -9   4  10        9.21       10.91      1.59 o 
  -8   4  10        6.58        8.39      1.03 o 
  -7   4  10       19.34       18.43      0.99 o 
  -6   4  10       57.15       65.14      1.65 o 
  -5   4  10        2.97        3.17      0.65 o 
  -4   4  10        2.91        3.19      0.57 o 
  -3   4  10       20.62       17.72      1.04 o 
  -2   4  10        3.38        2.08      0.86 o 
  -1   4  10       28.65       28.83      1.39 o 
   0   4  10        3.27        3.25      0.98 o 
   1   4  10        9.27        8.40      0.94 o 
   2   4  10        0.69        0.84      0.77 o 
   3   4  10        1.33        2.45      0.87 o 
   4   4  10        0.26       -0.25      0.98 o 
 -10   5  10        0.11       -0.49      0.69 o 
  -9   5  10       41.53       46.02      1.73 o 
  -8   5  10       47.74       46.73      1.73 o 
  -7   5  10       78.36       94.44      2.07 o 
  -6   5  10        6.94        8.96      0.79 o 
  -5   5  10        1.65        2.09      1.13 o 
  -4   5  10        2.75        2.88      0.77 o 
  -3   5  10        0.83       -0.12      0.86 o 
  -2   5  10        4.13        4.60      0.98 o 
  -1   5  10        7.66        6.10      0.94 o 
   0   5  10        0.66        0.87      0.77 o 
   1   5  10        3.84        5.40      0.94 o 
   2   5  10        0.13       -0.98      0.98 o 
   3   5  10        0.68        0.25      1.23 o 
  -8   6  10       38.12       40.47      2.21 o 
  -7   6  10        0.22        2.21      1.47 o 
  -6   6  10        0.05       -0.69      0.69 o 
  -5   6  10       23.93       25.14      1.39 o 
  -4   6  10        3.73        4.57      0.87 o 
  -3   6  10        1.55        2.82      0.87 o 
  -2   6  10        0.00        0.87      0.77 o 
  -1   6  10        2.23        0.41      0.77 o 
   0   6  10        1.41        2.70      1.23 o 
  -9   1  11        0.24        0.12      0.69 o 
  -8   1  11        2.14        0.74      0.69 o 
  -7   1  11       10.91       10.62      0.88 o 
  -6   1  11        1.07        1.42      0.60 o 
  -5   1  11        1.25        0.41      0.57 o 
  -4   1  11        5.27        5.50      0.71 o 
  -3   1  11        2.38        3.26      0.61 o 
  -2   1  11        2.48        2.24      0.57 o 
  -1   1  11        0.52       -0.33      0.73 o 
   0   1  11       32.38       34.34      1.22 o 
   1   1  11        0.08       -0.69      0.69 o 
   2   1  11        1.59        0.98      0.87 o 
  -9   2  11       11.91       14.65      2.08 o 
  -8   2  11        5.23        3.19      0.71 o 
  -7   2  11        0.58        0.58      0.65 o 
  -6   2  11        0.53        0.09      0.60 o 
  -5   2  11       31.53       37.69      2.35 o 
  -4   2  11        0.97        0.41      0.73 o 
  -3   2  11       35.08       38.67      1.60 o 
  -2   2  11       94.47      102.43      2.94 o 
  -1   2  11        0.02       -0.12      0.69 o 
   0   2  11        9.51       10.93      0.85 o 
   1   2  11       20.45       18.53      1.21 o 
   2   2  11        0.00        0.49      0.98 o 
  -9   3  11       20.85       18.37      2.21 o 
  -8   3  11       61.30       63.61      2.21 o 
  -7   3  11        1.36        0.91      0.60 o 
  -6   3  11        7.22        8.71      0.85 o 
  -5   3  11        0.80        0.36      0.65 o 
  -4   3  11       18.05       17.53      0.99 o 
  -3   3  11       96.37      105.50      2.78 o 
  -2   3  11       20.24       16.44      1.21 o 
  -1   3  11        0.39        1.10      0.87 o 
   0   3  11        7.00        6.13      1.23 o 
   1   3  11        1.10        1.47      1.23 o 
  -7   4  11       53.09       66.47      2.16 o 
  -6   4  11        0.22       -0.77      0.77 o 
  -5   4  11        0.05        0.00      1.23 o 
  -4   4  11       32.61       29.71      1.56 o 
  -3   4  11       66.51       76.45      2.25 o 
  -2   4  11       19.70       21.34      1.72 o 
  -1   4  11        0.13        0.49      0.98 o 
                                                 
